# Supplementary material for: Transcriptome analysis reveals unique C4-like photosynthesis and oil body formation in an arachidonic acid-rich microalga Myrmecia incisa Reisigl H4301
Source: BMC Genomics. 2013 Jun 13;14:396. doi: 10.1186/1471-2164-14-396 (PMC3686703; doi:10.1186/1471-2164-14-396)
Supplement: Additional file 1 — KEGG pathway annotation of the M. incisa H4301 transcriptome. [file 1471-2164-14-396-S1.xls]

## Sheet: KEGG pathway
Additional file 1 KEGG pathway annotation of the M. incisa H4301 transcriptome library
Classification of unique sequences	Function annotation
Carbohydrate Metabolism
00010 Glycolysis / Gluconeogenesis
Contig12780_23	HK; hexokinase [EC:2.7.1.1]
Contig17250_18	GCK; glucokinase [EC:2.7.1.2]
fu-G624HKO04IPK35_4	glk; glucokinase [EC:2.7.1.2]
Contig12975_12	GPI, pgi; glucose-6-phosphate isomerase [EC:5.3.1.9]
Contig22378_23	PFK, pfk; 6-phosphofructokinase [EC:2.7.1.11]
Contig13729_7	FBP, fbp; fructose-1,6-bisphosphatase I [EC:3.1.3.11]
Contig15251_10	FBP, fbp; fructose-1,6-bisphosphatase I [EC:3.1.3.11]
Contig7104_15	glpX; fructose-1,6-bisphosphatase II [EC:3.1.3.11]
Contig10268_31	ALDO, fbaB; fructose-bisphosphate aldolase, class I [EC:4.1.2.13]
Contig22198_23	ALDO, fbaB; fructose-bisphosphate aldolase, class I [EC:4.1.2.13]
Contig19265_7	TPI, tpiA; triosephosphate isomerase (TIM) [EC:5.3.1.1]
Contig12121_25	GAPDH, gapA; glyceraldehyde 3-phosphate dehydrogenase [EC:1.2.1.12]
Contig16820_30	PGK, pgk; phosphoglycerate kinase [EC:2.7.2.3]
Contig2805_32	gpmA, PGAM; 2,3-bisphosphoglycerate-dependent phosphoglycerate mutase [EC:5.4.2.1]
Contig16047_16	gpmI; 2,3-bisphosphoglycerate-independent phosphoglycerate mutase [EC:5.4.2.1]
Contig2766_3	gpmB; probable phosphoglycerate mutase [EC:5.4.2.1]
Contig6984_21	ENO, eno; enolase [EC:4.2.1.11]
Contig9082_21	PK, pyk; pyruvate kinase [EC:2.7.1.40]
Contig19694_35	PK, pyk; pyruvate kinase [EC:2.7.1.40]
Contig2562_21	PDHA, pdhA; pyruvate dehydrogenase E1 component subunit alpha [EC:1.2.4.1]
Contig5766_13	PDHA, pdhA; pyruvate dehydrogenase E1 component subunit alpha [EC:1.2.4.1]
Contig11503_9	PDHB, pdhB; pyruvate dehydrogenase E1 component subunit beta [EC:1.2.4.1]
Contig13932_6	PDHB, pdhB; pyruvate dehydrogenase E1 component subunit beta [EC:1.2.4.1]
Contig16499_5	DLAT, aceF, pdhC; pyruvate dehydrogenase E2 component (dihydrolipoamide acetyltransferase) [EC:2.3.1.12]
Contig17793_4	DLAT, aceF, pdhC; pyruvate dehydrogenase E2 component (dihydrolipoamide acetyltransferase) [EC:2.3.1.12]
Contig19466_14	DLAT, aceF, pdhC; pyruvate dehydrogenase E2 component (dihydrolipoamide acetyltransferase) [EC:2.3.1.12]
Contig20931_6	DLAT, aceF, pdhC; pyruvate dehydrogenase E2 component (dihydrolipoamide acetyltransferase) [EC:2.3.1.12]
Contig6326_30	DLD, lpd, pdhD; dihydrolipoamide dehydrogenase [EC:1.8.1.4]
Contig18843_10	E4.1.1.1, pdc; pyruvate decarboxylase [EC:4.1.1.1]
Contig7459_10	frmA, ADH5, adhC; S-(hydroxymethyl)glutathione dehydrogenase / alcohol dehydrogenase [EC:1.1.1.284 1.1.1.1]
fu-GY9GJ1Z02FRX2R_4	adhP; alcohol dehydrogenase, propanol-preferring [EC:1.1.1.1]
Contig15291_21	E1.1.1.1, adh; alcohol dehydrogenase [EC:1.1.1.1]
Contig14058_9	ACSS, acs; acetyl-CoA synthetase [EC:6.2.1.1]
Contig13031_15	E5.1.3.3, galM; aldose 1-epimerase [EC:5.1.3.3]
Contig21691_10	E5.1.3.3, galM; aldose 1-epimerase [EC:5.1.3.3]
Contig21355_14	pgm; phosphoglucomutase [EC:5.4.2.2]
Contig1593_6	E5.1.3.15; glucose-6-phosphate 1-epimerase [EC:5.1.3.15]
Contig9072_18	E1.2.1.9, gapN; glyceraldehyde-3-phosphate dehydrogenase (NADP) [EC:1.2.1.9]
Contig14429_16	E4.1.1.49, pckA; phosphoenolpyruvate carboxykinase (ATP) [EC:4.1.1.49]
00020 Citrate cycle (TCA cycle)
Contig8076_22	CS, gltA; citrate synthase [EC:2.3.3.1]
Contig15052_14	CS, gltA; citrate synthase [EC:2.3.3.1]
Contig8127_16	ACLY; ATP citrate (pro-S)-lyase [EC:2.3.3.8]
fu-GY9GJ1Z02HCAV5_11	ACLY; ATP citrate (pro-S)-lyase [EC:2.3.3.8]
Contig17437_37	ACO, acnA; aconitate hydratase 1 [EC:4.2.1.3]
Contig185_10	IDH1, IDH2, icd; isocitrate dehydrogenase [EC:1.1.1.42]
Contig15249_30	IDH3; isocitrate dehydrogenase (NAD+) [EC:1.1.1.41]
Contig19533_12	IDH3; isocitrate dehydrogenase (NAD+) [EC:1.1.1.41]
Contig20845_21	OGDH, sucA; 2-oxoglutarate dehydrogenase E1 component [EC:1.2.4.2]
Contig8982_12	DLST, sucB; 2-oxoglutarate dehydrogenase E2 component (dihydrolipoamide succinyltransferase) [EC:2.3.1.61]
Contig6326_30	DLD, lpd, pdhD; dihydrolipoamide dehydrogenase [EC:1.8.1.4]
Contig18844_10	LSC1; succinyl-CoA synthetase alpha subunit [EC:6.2.1.4 6.2.1.5]
Contig13036_4	LSC2; succinyl-CoA synthetase beta subunit [EC:6.2.1.4 6.2.1.5]
Contig10795_14	SDHA, SDH1; succinate dehydrogenase (ubiquinone) flavoprotein subunit [EC:1.3.5.1]
Contig15841_8	SDHA, SDH1; succinate dehydrogenase (ubiquinone) flavoprotein subunit [EC:1.3.5.1]
Contig22716_5	SDHB, SDH2; succinate dehydrogenase (ubiquinone) iron-sulfur subunit [EC:1.3.5.1]
Contig21731_3	E4.2.1.2B, fumC; fumarate hydratase, class II [EC:4.2.1.2]
fu-G624HKO04I2XSL_4	E4.2.1.2B, fumC; fumarate hydratase, class II [EC:4.2.1.2]
Contig20046_34	MDH1; malate dehydrogenase [EC:1.1.1.37]
Contig9510_10	MDH2; malate dehydrogenase [EC:1.1.1.37]
Contig10960_14	mdh; malate dehydrogenase [EC:1.1.1.37]
Contig21226_10	mdh; malate dehydrogenase [EC:1.1.1.37]
Contig15301_29	PC, pyc; pyruvate carboxylase [EC:6.4.1.1]
Contig14429_16	E4.1.1.49, pckA; phosphoenolpyruvate carboxykinase (ATP) [EC:4.1.1.49]
Contig2562_21	PDHA, pdhA; pyruvate dehydrogenase E1 component subunit alpha [EC:1.2.4.1]
Contig5766_13	PDHA, pdhA; pyruvate dehydrogenase E1 component subunit alpha [EC:1.2.4.1]
Contig11503_9	PDHB, pdhB; pyruvate dehydrogenase E1 component subunit beta [EC:1.2.4.1]
Contig13932_6	PDHB, pdhB; pyruvate dehydrogenase E1 component subunit beta [EC:1.2.4.1]
Contig16499_5	DLAT, aceF, pdhC; pyruvate dehydrogenase E2 component (dihydrolipoamide acetyltransferase) [EC:2.3.1.12]
Contig17793_4	DLAT, aceF, pdhC; pyruvate dehydrogenase E2 component (dihydrolipoamide acetyltransferase) [EC:2.3.1.12]
Contig19466_14	DLAT, aceF, pdhC; pyruvate dehydrogenase E2 component (dihydrolipoamide acetyltransferase) [EC:2.3.1.12]
Contig20931_6	DLAT, aceF, pdhC; pyruvate dehydrogenase E2 component (dihydrolipoamide acetyltransferase) [EC:2.3.1.12]
00030 Pentose phosphate pathway
Contig12975_12	GPI, pgi; glucose-6-phosphate isomerase [EC:5.3.1.9]
Contig4037_16	G6PD, zwf; glucose-6-phosphate 1-dehydrogenase [EC:1.1.1.49]
Contig13083_10	G6PD, zwf; glucose-6-phosphate 1-dehydrogenase [EC:1.1.1.49]
Contig22066_12	PGLS, pgl, devB; 6-phosphogluconolactonase [EC:3.1.1.31]
Contig10502_40	E1.1.1.44, PGD, gnd; 6-phosphogluconate dehydrogenase [EC:1.1.1.44]
Contig11566_9	rpe, RPE; ribulose-phosphate 3-epimerase [EC:5.1.3.1]
Contig11319_19	E2.2.1.1, tktA, tktB; transketolase [EC:2.2.1.1]
Contig233_9	E2.2.1.2, talA, talB; transaldolase [EC:2.2.1.2]
Contig2428_4	rpiA; ribose 5-phosphate isomerase A [EC:5.3.1.6]
fu-G624HKO04JZZXJ_11	hxlB; 6-phospho-3-hexuloisomerase [EC:5.3.1.27]
Contig21355_14	pgm; phosphoglucomutase [EC:5.4.2.2]
fu-GY9GJ1Z02GW6C1_4	PRPS, prsA; ribose-phosphate pyrophosphokinase [EC:2.7.6.1]
fu-GY9GJ1Z02FZEXA_11	PRPS, prsA; ribose-phosphate pyrophosphokinase [EC:2.7.6.1]
Contig9471_2	E3.1.1.17; gluconolactonase [EC:3.1.1.17]
fu-GZKSX2B03GUQ0T_5	E3.1.1.17; gluconolactonase [EC:3.1.1.17]
Contig10268_31	ALDO, fbaB; fructose-bisphosphate aldolase, class I [EC:4.1.2.13]
Contig22198_23	ALDO, fbaB; fructose-bisphosphate aldolase, class I [EC:4.1.2.13]
Contig13729_7	FBP, fbp; fructose-1,6-bisphosphatase I [EC:3.1.3.11]
Contig15251_10	FBP, fbp; fructose-1,6-bisphosphatase I [EC:3.1.3.11]
Contig7104_15	glpX; fructose-1,6-bisphosphatase II [EC:3.1.3.11]
Contig22378_23	PFK, pfk; 6-phosphofructokinase [EC:2.7.1.11]
00040 Pentose and glucuronate interconversions
Contig18825_18	UGT; glucuronosyltransferase [EC:2.4.1.17]
Contig7210_22	UGDH, ugd; UDPglucose 6-dehydrogenase [EC:1.1.1.22]
Contig895_14	UGP2, galU, galF; UTP--glucose-1-phosphate uridylyltransferase [EC:2.7.7.9]
Contig11566_9	rpe, RPE; ribulose-phosphate 3-epimerase [EC:5.1.3.1]
fu-G624HKO04JZZXJ_11	hxlB; 6-phospho-3-hexuloisomerase [EC:5.3.1.27]
Contig2061_5	E2.7.1.17; xylulokinase [EC:2.7.1.17]
Contig20464_5	xylA; xylose isomerase [EC:5.3.1.5]
Contig14944_12	E1.1.1.21, AKR1; aldehyde reductase [EC:1.1.1.21]
Contig13576_8	DHDH; dihydrodiol dehydrogenase / D-xylose 1-dehydrogenase (NADP) [EC:1.3.1.20 1.1.1.179]
00051 Fructose and mannose metabolism
Contig3289_6	E2.7.1.4, scrK; fructokinase [EC:2.7.1.4]
fu-GY9GJ1Z02FQHJ0_4	E5.3.1.8, manA; mannose-6-phosphate isomerase [EC:5.3.1.8]
Contig14919_8	E5.4.2.8, manB; phosphomannomutase [EC:5.4.2.8]
Contig19638_10	GMPP; mannose-1-phosphate guanylyltransferase [EC:2.7.7.13]
Contig12780_23	HK; hexokinase [EC:2.7.1.1]
Contig22378_23	PFK, pfk; 6-phosphofructokinase [EC:2.7.1.11]
Contig16438_17	E2.7.1.90, pfk; pyrophosphate--fructose-6-phosphate 1-phosphotransferase [EC:2.7.1.90]
Contig13729_7	FBP, fbp; fructose-1,6-bisphosphatase I [EC:3.1.3.11]
Contig15251_10	FBP, fbp; fructose-1,6-bisphosphatase I [EC:3.1.3.11]
Contig7104_15	glpX; fructose-1,6-bisphosphatase II [EC:3.1.3.11]
Contig5975_6	PFKFB; 6-phosphofructo-2-kinase / fructose-2,6-bisphosphatase [EC:2.7.1.105 3.1.3.46]
Contig8840_6	E2.7.1.105, PFK; 6-phosphofructo-2-kinase [EC:2.7.1.105]
Contig11413_3	E3.1.3.-; [EC:3.1.3.-]
Contig1904_15	E1.1.1.14, gutB; L-iditol 2-dehydrogenase [EC:1.1.1.14]
Contig14944_12	E1.1.1.21, AKR1; aldehyde reductase [EC:1.1.1.21]
Contig20464_5	xylA; xylose isomerase [EC:5.3.1.5]
Contig10268_31	ALDO, fbaB; fructose-bisphosphate aldolase, class I [EC:4.1.2.13]
Contig22198_23	ALDO, fbaB; fructose-bisphosphate aldolase, class I [EC:4.1.2.13]
Contig19265_7	TPI, tpiA; triosephosphate isomerase (TIM) [EC:5.3.1.1]
00052 Galactose metabolism
Contig18721_12	galK; galactokinase [EC:2.7.1.6]
Contig11872_38	galE, GALE; UDP-glucose 4-epimerase [EC:5.1.3.2]
Contig895_14	UGP2, galU, galF; UTP--glucose-1-phosphate uridylyltransferase [EC:2.7.7.9]
Contig21355_14	pgm; phosphoglucomutase [EC:5.4.2.2]
Contig12780_23	HK; hexokinase [EC:2.7.1.1]
Contig17250_18	GCK; glucokinase [EC:2.7.1.2]
fu-G624HKO04IPK35_4	glk; glucokinase [EC:2.7.1.2]
Contig1018_9	lacZ; beta-galactosidase [EC:3.2.1.23]
fu-G624HKO04H8RID_4	GLB1, ELNR1; beta-galactosidase [EC:3.2.1.23]
Contig19048_12	E2.4.1.82; raffinose synthase [EC:2.4.1.82]
fu-G624HKO04ITKUX_4	E2.4.1.82; raffinose synthase [EC:2.4.1.82]
Contig14944_12	E1.1.1.21, AKR1; aldehyde reductase [EC:1.1.1.21]
Contig22378_23	PFK, pfk; 6-phosphofructokinase [EC:2.7.1.11]
Contig14649_48	E3.2.1.26, sacA; beta-fructofuranosidase [EC:3.2.1.26]
Contig17639_22	E3.2.1.26, sacA; beta-fructofuranosidase [EC:3.2.1.26]
Contig9771_17	E3.2.1.20, malZ; alpha-glucosidase [EC:3.2.1.20]
Contig5917_6	GAA; lysosomal alpha-glucosidase [EC:3.2.1.20]
00053 Ascorbate and aldarate metabolism
Contig7210_22	UGDH, ugd; UDPglucose 6-dehydrogenase [EC:1.1.1.22]
Contig18825_18	UGT; glucuronosyltransferase [EC:2.4.1.17]
Contig5515_9	MIOX; inositol oxygenase [EC:1.13.99.1]
Contig9471_2	E3.1.1.17; gluconolactonase [EC:3.1.1.17]
fu-GZKSX2B03GUQ0T_5	E3.1.1.17; gluconolactonase [EC:3.1.1.17]
Contig13579_25	GME; GDP-D-mannose 3', 5'-epimerase [EC:5.1.3.18 5.1.3.-]
Contig5510_42	VTC2_5; GDP-L-galactose phosphorylase [EC:2.7.7.69]
fu-G624HKO04JP0UR_3	E1.1.1.122; D-threo-aldose 1-dehydrogenase [EC:1.1.1.122]
Contig3622_6	E1.3.2.3; L-galactono-1,4-lactone dehydrogenase [EC:1.3.2.3]
fu-G624HKO04IBZMF_11	E1.3.2.3; L-galactono-1,4-lactone dehydrogenase [EC:1.3.2.3]
Contig12687_8	E1.6.5.4; monodehydroascorbate reductase (NADH) [EC:1.6.5.4]
Contig2872_17	E1.11.1.11; L-ascorbate peroxidase [EC:1.11.1.11]
fu-GY9GJ1Z02GPZO4_8	E1.11.1.11; L-ascorbate peroxidase [EC:1.11.1.11]
00500 Starch and sucrose metabolism
Contig14649_48	E3.2.1.26, sacA; beta-fructofuranosidase [EC:3.2.1.26]
Contig17639_22	E3.2.1.26, sacA; beta-fructofuranosidase [EC:3.2.1.26]
Contig13070_22	E2.4.1.14; sucrose-phosphate synthase [EC:2.4.1.14]
Contig1017_17	E2.4.1.13; sucrose synthase [EC:2.4.1.13]
Contig9771_17	E3.2.1.20, malZ; alpha-glucosidase [EC:3.2.1.20]
Contig5917_6	GAA; lysosomal alpha-glucosidase [EC:3.2.1.20]
fu-G624HKO04IBCSB_9	E3.2.1.21; beta-glucosidase [EC:3.2.1.21]
Contig2627_11	bglX; beta-glucosidase [EC:3.2.1.21]
Contig5089_12	bglX; beta-glucosidase [EC:3.2.1.21]
Contig9435_6	bglX; beta-glucosidase [EC:3.2.1.21]
Contig16219_17	bglB; beta-glucosidase [EC:3.2.1.21]
Contig1614_22	E2.4.1.15, otsA; alpha,alpha-trehalose-phosphate synthase (UDP-forming) [EC:2.4.1.15]
Contig20313_20	E3.1.3.12, otsB; trehalose-phosphatase [EC:3.1.3.12]
Contig7294_12	E3.2.1.28, treA; alpha,alpha-trehalase [EC:3.2.1.28]
Contig16887_6	E3.2.1.28, treA; alpha,alpha-trehalase [EC:3.2.1.28]
fu-GZKSX2B03HALB2_4	E3.2.1.28, treA; alpha,alpha-trehalase [EC:3.2.1.28]
fu-GY9GJ1Z02J2R4C_11	E3.2.1.28, treA; alpha,alpha-trehalase [EC:3.2.1.28]
fu-GY9GJ1Z02H64FA_6	E3.2.1.28, treA; alpha,alpha-trehalase [EC:3.2.1.28]
Contig21831_5	pgmB; beta-phosphoglucomutase [EC:5.4.2.6]
Contig7210_22	UGDH, ugd; UDPglucose 6-dehydrogenase [EC:1.1.1.22]
Contig18825_18	UGT; glucuronosyltransferase [EC:2.4.1.17]
Contig13477_10	UXS1; UDP-glucuronate decarboxylase [EC:4.1.1.35]
Contig895_14	UGP2, galU, galF; UTP--glucose-1-phosphate uridylyltransferase [EC:2.7.7.9]
Contig21355_14	pgm; phosphoglucomutase [EC:5.4.2.2]
Contig12780_23	HK; hexokinase [EC:2.7.1.1]
Contig17250_18	GCK; glucokinase [EC:2.7.1.2]
fu-G624HKO04IPK35_4	glk; glucokinase [EC:2.7.1.2]
Contig12975_12	GPI, pgi; glucose-6-phosphate isomerase [EC:5.3.1.9]
Contig3289_6	E2.7.1.4, scrK; fructokinase [EC:2.7.1.4]
Contig7380_57	glgC; glucose-1-phosphate adenylyltransferase [EC:2.7.7.27]
Contig15847_19	glgC; glucose-1-phosphate adenylyltransferase [EC:2.7.7.27]
Contig17835_12	glgC; glucose-1-phosphate adenylyltransferase [EC:2.7.7.27]
Contig4899_4	E2.4.1.21, glgA; starch synthase [EC:2.4.1.21]
fu-GZKSX2B03FTG1L_6	E2.4.1.21, glgA; starch synthase [EC:2.4.1.21]
fu-GY9GJ1Z02H7TXY_6	E2.4.1.18, glgB; 1,4-alpha-glucan branching enzyme [EC:2.4.1.18]
Contig10011_31	E2.4.1.1, glgP, PYG; starch phosphorylase [EC:2.4.1.1]
Contig17078_14	E2.4.1.1, glgP, PYG; starch phosphorylase [EC:2.4.1.1]
Contig4415_7	E2.4.1.7; sucrose phosphorylase [EC:2.4.1.7]
Contig4010_14	E3.2.1.1, amyA, malS; alpha-amylase [EC:3.2.1.1]
Contig15260_8	E3.2.1.2; beta-amylase [EC:3.2.1.2]
Contig13172_12	malQ; 4-alpha-glucanotransferase [EC:2.4.1.25]
Contig16719_6	malQ; 4-alpha-glucanotransferase [EC:2.4.1.25]
Contig5038_29	E3.2.1.4; endoglucanase [EC:3.2.1.4]
00520 Amino sugar and nucleotide sugar metabolism
Contig11827_34	E3.2.1.14; chitinase [EC:3.2.1.14]
fu-GY9GJ1Z02HP3BX_3	HEXA_B; hexosaminidase [EC:3.2.1.52]
Contig19963_4	E5.4.2.3; phosphoacetylglucosamine mutase [EC:5.4.2.3]
fu-GY9GJ1Z02H1UFG_1	E5.4.2.3; phosphoacetylglucosamine mutase [EC:5.4.2.3]
fu-G624HKO04IL6UT_7	E5.4.2.3; phosphoacetylglucosamine mutase [EC:5.4.2.3]
fu-G624HKO04H57WD_4	UAP1; UDP-N-acetylglucosamine pyrophosphorylase [EC:2.7.7.23]
Contig10858_17	E1.6.2.2; cytochrome-b5 reductase [EC:1.6.2.2]
Contig5582_7	murA; UDP-N-acetylglucosamine 1-carboxyvinyltransferase [EC:2.5.1.7]
Contig12086_2	murB; UDP-N-acetylmuramate dehydrogenase [EC:1.1.1.158]
Contig12780_23	HK; hexokinase [EC:2.7.1.1]
Contig3289_6	E2.7.1.4, scrK; fructokinase [EC:2.7.1.4]
fu-G624HKO04JIUFD_7	nagB, GNPDA; glucosamine-6-phosphate deaminase [EC:3.5.99.6]
Contig5993_5	E2.6.1.16, glmS; glucosamine--fructose-6-phosphate aminotransferase (isomerizing) [EC:2.6.1.16]
Contig20920_9	E2.6.1.16, glmS; glucosamine--fructose-6-phosphate aminotransferase (isomerizing) [EC:2.6.1.16]
Contig21119_11	E2.7.1.46; L-arabinokinase [EC:2.7.1.46]
Contig16501_9	USP; UDP-sugar pyrophosphorylase [EC:2.7.7.64]
Contig13477_10	UXS1; UDP-glucuronate decarboxylase [EC:4.1.1.35]
fu-G624HKO04IPK35_4	glk; glucokinase [EC:2.7.1.2]
Contig17250_18	GCK; glucokinase [EC:2.7.1.2]
Contig12975_12	GPI, pgi; glucose-6-phosphate isomerase [EC:5.3.1.9]
Contig21355_14	pgm; phosphoglucomutase [EC:5.4.2.2]
Contig895_14	UGP2, galU, galF; UTP--glucose-1-phosphate uridylyltransferase [EC:2.7.7.9]
Contig7590_25	UER1; 3,5-epimerase/4-reductase [EC:5.1.3.- 1.1.1.-]
Contig7210_22	UGDH, ugd; UDPglucose 6-dehydrogenase [EC:1.1.1.22]
Contig8335_8	E3.13.1.1, sqd1, sqdb; UDP-sulfoquinovose synthase [EC:3.13.1.1]
Contig18721_12	galK; galactokinase [EC:2.7.1.6]
Contig11872_38	galE, GALE; UDP-glucose 4-epimerase [EC:5.1.3.2]
Contig14919_8	E5.4.2.8, manB; phosphomannomutase [EC:5.4.2.8]
Contig19638_10	GMPP; mannose-1-phosphate guanylyltransferase [EC:2.7.7.13]
fu-GY9GJ1Z02FQHJ0_4	E5.3.1.8, manA; mannose-6-phosphate isomerase [EC:5.3.1.8]
Contig13579_25	GME; GDP-D-mannose 3', 5'-epimerase [EC:5.1.3.18 5.1.3.-]
Contig7380_57	glgC; glucose-1-phosphate adenylyltransferase [EC:2.7.7.27]
Contig15847_19	glgC; glucose-1-phosphate adenylyltransferase [EC:2.7.7.27]
Contig17835_12	glgC; glucose-1-phosphate adenylyltransferase [EC:2.7.7.27]
00620 Pyruvate metabolism
Contig14058_9	ACSS, acs; acetyl-CoA synthetase [EC:6.2.1.1]
Contig2562_21	PDHA, pdhA; pyruvate dehydrogenase E1 component subunit alpha [EC:1.2.4.1]
Contig5766_13	PDHA, pdhA; pyruvate dehydrogenase E1 component subunit alpha [EC:1.2.4.1]
Contig11503_9	PDHB, pdhB; pyruvate dehydrogenase E1 component subunit beta [EC:1.2.4.1]
Contig13932_6	PDHB, pdhB; pyruvate dehydrogenase E1 component subunit beta [EC:1.2.4.1]
Contig16499_5	DLAT, aceF, pdhC; pyruvate dehydrogenase E2 component (dihydrolipoamide acetyltransferase) [EC:2.3.1.12]
Contig17793_4	DLAT, aceF, pdhC; pyruvate dehydrogenase E2 component (dihydrolipoamide acetyltransferase) [EC:2.3.1.12]
Contig19466_14	DLAT, aceF, pdhC; pyruvate dehydrogenase E2 component (dihydrolipoamide acetyltransferase) [EC:2.3.1.12]
Contig20931_6	DLAT, aceF, pdhC; pyruvate dehydrogenase E2 component (dihydrolipoamide acetyltransferase) [EC:2.3.1.12]
Contig6326_30	DLD, lpd, pdhD; dihydrolipoamide dehydrogenase [EC:1.8.1.4]
Contig2345_10	ackA; acetate kinase [EC:2.7.2.1]
Contig13386_13	ackA; acetate kinase [EC:2.7.2.1]
Contig9082_21	PK, pyk; pyruvate kinase [EC:2.7.1.40]
Contig19694_35	PK, pyk; pyruvate kinase [EC:2.7.1.40]
fu-GZKSX2B03GZMUG_5	accA; acetyl-CoA carboxylase carboxyl transferase subunit alpha [EC:6.4.1.2]
Contig6086_11	accC; acetyl-CoA carboxylase, biotin carboxylase subunit [EC:6.4.1.2 6.3.4.14]
Contig14897_4	acyP; acylphosphatase [EC:3.6.1.7]
fu-GY9GJ1Z02JNPX0_7	acyP; acylphosphatase [EC:3.6.1.7]
Contig15110_12	ldhA; D-lactate dehydrogenase [EC:1.1.1.28]
Contig1298_7	E4.4.1.5, GLO1, gloA; lactoylglutathione lyase [EC:4.4.1.5]
Contig5995_21	E4.4.1.5, GLO1, gloA; lactoylglutathione lyase [EC:4.4.1.5]
Contig1462_14	E3.1.2.6, gloB; hydroxyacylglutathione hydrolase [EC:3.1.2.6]
fu-GZKSX2B03HFTEN_4	ghrA; gyoxylate/hydroxypyruvate reductase A [EC:1.1.1.79 1.1.1.81]
Contig14944_12	E1.1.1.21, AKR1; aldehyde reductase [EC:1.1.1.21]
Contig2155_9	E1.1.1.38, sfcA, maeA; malate dehydrogenase (oxaloacetate-decarboxylating) [EC:1.1.1.38]
Contig18060_5	E1.1.1.38, sfcA, maeA; malate dehydrogenase (oxaloacetate-decarboxylating) [EC:1.1.1.38]
Contig11896_6	E1.1.1.40, maeB; malate dehydrogenase (oxaloacetate-decarboxylating)(NADP+) [EC:1.1.1.40]
Contig15301_29	PC, pyc; pyruvate carboxylase [EC:6.4.1.1]
Contig20046_34	MDH1; malate dehydrogenase [EC:1.1.1.37]
Contig9510_10	MDH2; malate dehydrogenase [EC:1.1.1.37]
Contig10960_14	mdh; malate dehydrogenase [EC:1.1.1.37]
Contig21226_10	mdh; malate dehydrogenase [EC:1.1.1.37]
fu-GY9GJ1Z02IAQ10_5	mqo; malate dehydrogenase (quinone) [EC:1.1.5.4]
Contig22040_51	ppc; phosphoenolpyruvate carboxylase [EC:4.1.1.31]
Contig14429_16	E4.1.1.49, pckA; phosphoenolpyruvate carboxykinase (ATP) [EC:4.1.1.49]
Contig8267_11	E2.3.3.9, aceB, glcB; malate synthase [EC:2.3.3.9]
fu-GZKSX2B03HGFYA_5	E2.3.3.9, aceB, glcB; malate synthase [EC:2.3.3.9]
Contig19926_21	leuA; 2-isopropylmalate synthase [EC:2.3.3.13]
00630 Glyoxylate and dicarboxylate metabolism
Contig9736_12	E4.1.3.1, aceA; isocitrate lyase [EC:4.1.3.1]
Contig8267_11	E2.3.3.9, aceB, glcB; malate synthase [EC:2.3.3.9]
fu-GZKSX2B03HGFYA_5	E2.3.3.9, aceB, glcB; malate synthase [EC:2.3.3.9]
Contig20046_34	MDH1; malate dehydrogenase [EC:1.1.1.37]
Contig9510_10	MDH2; malate dehydrogenase [EC:1.1.1.37]
Contig10960_14	mdh; malate dehydrogenase [EC:1.1.1.37]
Contig21226_10	mdh; malate dehydrogenase [EC:1.1.1.37]
Contig8076_22	CS, gltA; citrate synthase [EC:2.3.3.1]
Contig15052_14	CS, gltA; citrate synthase [EC:2.3.3.1]
Contig17437_37	ACO, acnA; aconitate hydratase 1 [EC:4.2.1.3]
Contig6399_8	PCCB, pccB; propionyl-CoA carboxylase beta chain [EC:6.4.1.3]
Contig21881_6	MCEE; methylmalonyl-CoA epimerase [EC:5.1.99.1]
Contig20872_13	MUT; methylmalonyl-CoA mutase [EC:5.4.99.2]
Contig13335_27	HAO; (S)-2-hydroxy-acid oxidase [EC:1.1.3.15]
Contig14703_4	rbcL; ribulose-bisphosphate carboxylase large chain [EC:4.1.1.39]
Contig19627_5	rbcS; ribulose-bisphosphate carboxylase small chain [EC:4.1.1.39]
fu-GZKSX2B03HFTEN_4	ghrA; gyoxylate/hydroxypyruvate reductase A [EC:1.1.1.79 1.1.1.81]
Contig688_5	FDH; formate dehydrogenase [EC:1.2.1.2]
Contig9743_14	E1.2.1.2A; formate dehydrogenase, alpha subunit [EC:1.2.1.2]
Contig21349_2	kynB; arylformamidase [EC:3.5.1.9]
Contig21562_17	E3.5.1.49; formamidase [EC:3.5.1.49]
00640 Propanoate metabolism
Contig14058_9	ACSS, acs; acetyl-CoA synthetase [EC:6.2.1.1]
Contig2345_10	ackA; acetate kinase [EC:2.7.2.1]
Contig13386_13	ackA; acetate kinase [EC:2.7.2.1]
fu-G624HKO04IN3CE_4	paaF, echA; enoyl-CoA hydratase [EC:4.2.1.17]
Contig2040_11	fadJ; 3-hydroxyacyl-CoA dehydrogenase / enoyl-CoA hydratase / 3-hydroxybutyryl-CoA epimerase [EC:1.1.1.35 4.2.1.17 5.1.2.3]
Contig9538_11	HIBCH; 3-hydroxyisobutyryl-CoA hydrolase [EC:3.1.2.4]
fu-GZKSX2B03GZMUG_5	accA; acetyl-CoA carboxylase carboxyl transferase subunit alpha [EC:6.4.1.2]
Contig6086_11	accC; acetyl-CoA carboxylase, biotin carboxylase subunit [EC:6.4.1.2 6.3.4.14]
Contig6399_8	PCCB, pccB; propionyl-CoA carboxylase beta chain [EC:6.4.1.3]
Contig21881_6	MCEE; methylmalonyl-CoA epimerase [EC:5.1.99.1]
Contig20872_13	MUT; methylmalonyl-CoA mutase [EC:5.4.99.2]
Contig3099_6	E5.4.99.2B, mcmA2; methylmalonyl-CoA mutase, C-terminal domain [EC:5.4.99.2]
Contig18844_10	LSC1; succinyl-CoA synthetase alpha subunit [EC:6.2.1.4 6.2.1.5]
Contig13036_4	LSC2; succinyl-CoA synthetase beta subunit [EC:6.2.1.4 6.2.1.5]
Contig4717_12	mmsA, iolA, ALDH6A1; malonate-semialdehyde dehydrogenase (acetylating) / methylmalonate-semialdehyde dehydrogenase [EC:1.2.1.18 1.2.1.27]
00650 Butanoate metabolism
Contig22445_9	paaH, hbd, fadB, mmgB; 3-hydroxybutyryl-CoA dehydrogenase [EC:1.1.1.157]
Contig2040_11	fadJ; 3-hydroxyacyl-CoA dehydrogenase / enoyl-CoA hydratase / 3-hydroxybutyryl-CoA epimerase [EC:1.1.1.35 4.2.1.17 5.1.2.3]
fu-G624HKO04IN3CE_4	paaF, echA; enoyl-CoA hydratase [EC:4.2.1.17]
Contig12362_11	E1.2.1.16, gabD; succinate-semialdehyde dehydrogenase (NADP+) [EC:1.2.1.16]
Contig5727_7	E4.1.1.15, gadB, gadA, GAD; glutamate decarboxylase [EC:4.1.1.15]
Contig9944_23	E4.1.1.15, gadB, gadA, GAD; glutamate decarboxylase [EC:4.1.1.15]
Contig12964_8	E4.1.3.4, HMGCL, hmgL; hydroxymethylglutaryl-CoA lyase [EC:4.1.3.4]
Contig9483_23	E1.1.1.30, bdh; 3-hydroxybutyrate dehydrogenase [EC:1.1.1.30]
Contig2562_21	PDHA, pdhA; pyruvate dehydrogenase E1 component subunit alpha [EC:1.2.4.1]
Contig5766_13	PDHA, pdhA; pyruvate dehydrogenase E1 component subunit alpha [EC:1.2.4.1]
Contig11503_9	PDHB, pdhB; pyruvate dehydrogenase E1 component subunit beta [EC:1.2.4.1]
Contig13932_6	PDHB, pdhB; pyruvate dehydrogenase E1 component subunit beta [EC:1.2.4.1]
Contig11172_4	E2.2.1.6L, ilvB, ilvG, ilvI; acetolactate synthase I/II/III large subunit [EC:2.2.1.6]
fu-GY9GJ1Z02FJPSY_4	E2.2.1.6L, ilvB, ilvG, ilvI; acetolactate synthase I/II/III large subunit [EC:2.2.1.6]
00660 C5-Branched dibasic acid metabolism
Contig11172_4	E2.2.1.6L, ilvB, ilvG, ilvI; acetolactate synthase I/II/III large subunit [EC:2.2.1.6]
fu-GY9GJ1Z02FJPSY_4	E2.2.1.6L, ilvB, ilvG, ilvI; acetolactate synthase I/II/III large subunit [EC:2.2.1.6]
Contig845_8	leuC; 3-isopropylmalate/(R)-2-methylmalate dehydratase large subunit [EC:4.2.1.33 4.2.1.35]
Contig18122_5	leuC; 3-isopropylmalate/(R)-2-methylmalate dehydratase large subunit [EC:4.2.1.33 4.2.1.35]
Contig21946_5	leuD; 3-isopropylmalate/(R)-2-methylmalate dehydratase small subunit [EC:4.2.1.33 4.2.1.35]
00562 Inositol phosphate metabolism
fu-GY9GJ1Z02GMTSA_5	PI4K; phosphatidylinositol 4-kinase [EC:2.7.1.67]
Contig20144_11	E2.7.1.68, PIP5K; 1-phosphatidylinositol-4-phosphate 5-kinase [EC:2.7.1.68]
Contig2733_6	E3.1.3.36; phosphatidylinositol-bisphosphatase [EC:3.1.3.36]
Contig3197_3	E3.1.3.36; phosphatidylinositol-bisphosphatase [EC:3.1.3.36]
Contig19947_6	PIKFYVE, FAB1; 1-phosphatidylinositol-3-phosphate 5-kinase [EC:2.7.1.150]
fu-G624HKO04I1NNU_5	E3.1.3.25, IMPA, suhB; myo-inositol-1(or 4)-monophosphatase [EC:3.1.3.25]
Contig19997_7	E2.7.8.11; CDP-diacylglycerol--inositol 3-phosphatidyltransferase [EC:2.7.8.11]
Contig646_22	E5.5.1.4, INO1; myo-inositol-1-phosphate synthase [EC:5.5.1.4]
Contig21435_5	E3.1.3.56; inositol-1,4,5-trisphosphate 5-phosphatase [EC:3.1.3.56]
Contig4868_6	IPK2; 1D-myo-Inositol-tetrakisphosphate 5-kinase / inositol-polyphosphate multikinase [EC:2.7.1.140 2.7.1.151]
Contig5515_9	MIOX; inositol oxygenase [EC:1.13.99.1]
Contig4717_12	mmsA, iolA, ALDH6A1; malonate-semialdehyde dehydrogenase (acetylating) / methylmalonate-semialdehyde dehydrogenase [EC:1.2.1.18 1.2.1.27]
Contig19265_7	TPI, tpiA; triosephosphate isomerase (TIM) [EC:5.3.1.1]
Energy Metabolism
00190 Oxidative phosphorylation
Contig16901_5	nuoM; NADH-quinone oxidoreductase subunit M [EC:1.6.5.3]
fu-G624HKO04IGBFH_2	ND1; NADH-ubiquinone oxidoreductase chain 1 [EC:1.6.5.3]
Contig7101_4	ND2; NADH-ubiquinone oxidoreductase chain 2 [EC:1.6.5.3]
Contig14094_7	ND4; NADH-ubiquinone oxidoreductase chain 4 [EC:1.6.5.3]
Contig4183_2	ND5; NADH-ubiquinone oxidoreductase chain 5 [EC:1.6.5.3]
fu-GZKSX2B03HBUL2_1	ND5; NADH-ubiquinone oxidoreductase chain 5 [EC:1.6.5.3]
Contig8790_7	NDUFS1; NADH dehydrogenase (ubiquinone) Fe-S protein 1 [EC:1.6.5.3 1.6.99.3]
Contig254_11	NDUFS2; NADH dehydrogenase (ubiquinone) Fe-S protein 2 [EC:1.6.5.3 1.6.99.3]
Contig18925_6	NDUFS3; NADH dehydrogenase (ubiquinone) Fe-S protein 3 [EC:1.6.5.3 1.6.99.3]
Contig19919_5	NDUFS3; NADH dehydrogenase (ubiquinone) Fe-S protein 3 [EC:1.6.5.3 1.6.99.3]
Contig10042_10	NDUFS5; NADH dehydrogenase (ubiquinone) Fe-S protein 5 [EC:1.6.5.3 1.6.99.3]
Contig13896_5	NDUFS6; NADH dehydrogenase (ubiquinone) Fe-S protein 6 [EC:1.6.5.3 1.6.99.3]
Contig15786_14	NDUFS7; NADH dehydrogenase (ubiquinone) Fe-S protein 7 [EC:1.6.5.3 1.6.99.3]
Contig9699_8	NDUFS8; NADH dehydrogenase (ubiquinone) Fe-S protein 8 [EC:1.6.5.3 1.6.99.3]
Contig20699_27	NDUFV1; NADH dehydrogenase (ubiquinone) flavoprotein 1 [EC:1.6.5.3 1.6.99.3]
Contig7066_25	NDUFV2; NADH dehydrogenase (ubiquinone) flavoprotein 2 [EC:1.6.5.3 1.6.99.3]
Contig8185_11	NDUFA9; NADH dehydrogenase (ubiquinone) 1 alpha subcomplex 9 [EC:1.6.5.3 1.6.99.3]
Contig2848_2	NDUFAB1; NADH dehydrogenase (ubiquinone) 1 alpha/beta subcomplex 1 [EC:1.6.5.3 1.6.99.3]
Contig11710_4	NDUFA12; NADH dehydrogenase (ubiquinone) 1 alpha subcomplex 12 [EC:1.6.5.3 1.6.99.3]
Contig18087_14	NDUFA13; NADH dehydrogenase (ubiquinone) 1 alpha subcomplex 13 [EC:1.6.5.3 1.6.99.3]
Contig18057_4	NDUFB9; NADH dehydrogenase (ubiquinone) 1 beta subcomplex 9 [EC:1.6.5.3 1.6.99.3]
Contig12162_15	NDUFB10; NADH dehydrogenase (ubiquinone) 1 beta subcomplex 10 [EC:1.6.5.3 1.6.99.3]
Contig13092_4	NDUFB10; NADH dehydrogenase (ubiquinone) 1 beta subcomplex 10 [EC:1.6.5.3 1.6.99.3]
Contig4203_5	ndh; NADH dehydrogenase [EC:1.6.99.3]
Contig19984_8	ndh; NADH dehydrogenase [EC:1.6.99.3]
Contig10795_14	SDHA, SDH1; succinate dehydrogenase (ubiquinone) flavoprotein subunit [EC:1.3.5.1]
Contig15841_8	SDHA, SDH1; succinate dehydrogenase (ubiquinone) flavoprotein subunit [EC:1.3.5.1]
Contig22716_5	SDHB, SDH2; succinate dehydrogenase (ubiquinone) iron-sulfur subunit [EC:1.3.5.1]
Contig4734_8	UQCRFS1, RIP1, petA; ubiquinol-cytochrome c reductase iron-sulfur subunit [EC:1.10.2.2]
Contig19859_14	CYTB, petB; ubiquinol-cytochrome c reductase cytochrome b subunit
Contig21720_21	CYC1, CYT1, petC; ubiquinol-cytochrome c reductase cytochrome c1 subunit
Contig17729_8	QCR7, UQCRB; ubiquinol-cytochrome c reductase subunit 7
Contig11400_4	COX3; cytochrome c oxidase subunit 3
Contig11676_3	COX3; cytochrome c oxidase subunit 3
fu-G624HKO04IQGY2_8	COX1; cytochrome c oxidase subunit 1 [EC:1.9.3.1]
fu-GZKSX2B03FOU1K_2	COX2; cytochrome c oxidase subunit 2
Contig14785_13	COX6A; cytochrome c oxidase subunit 6a
Contig12329_9	ATPF1G, atpG; F-type H+-transporting ATPase subunit gamma [EC:3.6.3.14]
Contig5978_8	ATPeF1D, ATP5D; F-type H+-transporting ATPase subunit delta [EC:3.6.3.14]
Contig20179_35	ATPeF1B, ATP5B; F-type H+-transporting ATPase subunit beta [EC:3.6.3.14]
Contig10145_8	ATPeF1G, ATP5C1; F-type H+-transporting ATPase subunit gamma [EC:3.6.3.14]
Contig3675_5	ATPeF1A, ATP5A1; F-type H+-transporting ATPase subunit alpha [EC:3.6.3.14]
Contig11047_12	ATPeF1O, ATP5O; F-type H+-transporting ATPase oligomycin sensitivity conferral protein [EC:3.6.3.14]
fu-GZKSX2B03HB5YJ_3	ATPeF0A, MTATP6; F-type H+-transporting ATPase subunit a [EC:3.6.3.14]
Contig5542_4	ATPeFG, ATP5L; F-type H+-transporting ATPase subunit g [EC:3.6.3.14]
Contig22285_12	ATPeVAC39, ATP6D; V-type H+-transporting ATPase subunit AC39 [EC:3.6.3.14]
Contig12129_2	ATPeVF, ATP6S14; V-type H+-transporting ATPase subunit F [EC:3.6.3.14]
Contig16016_12	ATPeVC, ATP6C; V-type H+-transporting ATPase subunit C [EC:3.6.3.14]
Contig11870_8	ATPeVA, ATP6A1; V-type H+-transporting ATPase subunit A [EC:3.6.3.14]
Contig10433_22	ATPeVB, ATP6B1; V-type H+-transporting ATPase subunit B [EC:3.6.3.14]
Contig1187_14	ATPeVE, ATP6E; V-type H+-transporting ATPase subunit E [EC:3.6.3.14]
Contig22603_22	ATPeVPL, ATP6L; V-type H+-transporting ATPase 16kDa proteolipid subunit [EC:3.6.3.14]
Contig10157_10	ATPeVPF, ATP6F; V-type H+-transporting ATPase 21kDa proteolipid subunit [EC:3.6.3.14]
Contig544_19	ATPeVI, ATP6N1A; V-type H+-transporting ATPase subunit I [EC:3.6.3.14]
Contig7823_6	ATPeVD, ATP6M; V-type H+-transporting ATPase subunit D [EC:3.6.3.14]
Contig17931_3	ATPeV54kD; V-type H+-transporting ATPase 54 kD subunit [EC:3.6.3.14]
Contig12506_25	E3.6.3.6; H+-transporting ATPase [EC:3.6.3.6]
Contig20306_61	E3.6.3.6; H+-transporting ATPase [EC:3.6.3.6]
fu-GY9GJ1Z02IPR89_3	E3.6.3.10; H+/K+-exchanging ATPase [EC:3.6.3.10]
Contig658_15	E3.6.1.1, ppa; inorganic pyrophosphatase [EC:3.6.1.1]
Contig5360_32	E3.6.1.1, ppa; inorganic pyrophosphatase [EC:3.6.1.1]
Contig21813_5	E3.6.1.1, ppa; inorganic pyrophosphatase [EC:3.6.1.1]
Contig21989_7	E3.6.1.1, ppa; inorganic pyrophosphatase [EC:3.6.1.1]
00195 Photosynthesis
Contig13992_9	psbA; photosystem II P680 reaction center D1 protein
Contig10500_6	psbB; photosystem II CP47 chlorophyll apoprotein
Contig11354_4	psbC; photosystem II CP43 chlorophyll apoprotein
Contig13560_11	psbD; photosystem II P680 reaction center D2 protein
fu-GZKSX2B03GWLK1_4	psbE; photosystem II cytochrome b559 subunit alpha
Contig10196_7	psbO; photosystem II oxygen-evolving enhancer protein 1
Contig19059_15	psbP; photosystem II oxygen-evolving enhancer protein 2
fu-G624HKO04I3GKE_5	psbP; photosystem II oxygen-evolving enhancer protein 2
fu-G624HKO04H4234_3	psbP; photosystem II oxygen-evolving enhancer protein 2
Contig9729_8	psbS; photosystem II 22kDa protein
Contig12195_3	psb27; photosystem II Psb27 protein
Contig1965_6	psaA; photosystem I P700 chlorophyll a apoprotein A1
Contig17650_10	psaB; photosystem I P700 chlorophyll a apoprotein A2
Contig18200_4	psaD; photosystem I subunit II
Contig14654_6	psaF; photosystem I subunit III
Contig13329_7	psaL; photosystem I subunit XI
Contig19298_3	psaO; photosystem I subunit PsaO
Contig14812_2	petB; cytochrome b6
Contig10462_6	petC; cytochrome b6-f complex iron-sulfur subunit [EC:1.10.9.1]
Contig9765_4	petE; plastocyanin
Contig4440_10	petF; ferredoxin
Contig7965_22	petF; ferredoxin
Contig19730_4	petF; ferredoxin
fu-GZKSX2B03F5M5U_9	petF; ferredoxin
Contig5094_29	petH; ferredoxin--NADP+ reductase [EC:1.18.1.2]
fu-GZKSX2B03FUXK3_8	petJ; cytochrome c6
Contig12329_9	ATPF1G, atpG; F-type H+-transporting ATPase subunit gamma [EC:3.6.3.14]
00196 Photosynthesis - antenna proteins
Contig9716_10	LHCA2; light-harvesting complex I chlorophyll a/b binding protein 2
Contig12092_10	LHCA3; light-harvesting complex I chlorophyll a/b binding protein 3
Contig21297_7	LHCA5; light-harvesting complex I chlorophyll a/b binding protein 5
Contig11081_14	LHCB2; light-harvesting complex II chlorophyll a/b binding protein 2
Contig448_9	LHCB4; light-harvesting complex II chlorophyll a/b binding protein 4
Contig12567_8	LHCB4; light-harvesting complex II chlorophyll a/b binding protein 4
Contig20124_9	LHCB5; light-harvesting complex II chlorophyll a/b binding protein 5
00194 Photosynthesis proteins [BR:ko00194]
00710 Carbon fixation in photosynthetic organisms
Contig14703_4	rbcL; ribulose-bisphosphate carboxylase large chain [EC:4.1.1.39]
Contig19627_5	rbcS; ribulose-bisphosphate carboxylase small chain [EC:4.1.1.39]
Contig16820_30	PGK, pgk; phosphoglycerate kinase [EC:2.7.2.3]
Contig16104_9	GAPA; glyceraldehyde-3-phosphate dehydrogenase (NADP+) (phosphorylating) [EC:1.2.1.13]
Contig10268_31	ALDO, fbaB; fructose-bisphosphate aldolase, class I [EC:4.1.2.13]
Contig22198_23	ALDO, fbaB; fructose-bisphosphate aldolase, class I [EC:4.1.2.13]
Contig13729_7	FBP, fbp; fructose-1,6-bisphosphatase I [EC:3.1.3.11]
Contig15251_10	FBP, fbp; fructose-1,6-bisphosphatase I [EC:3.1.3.11]
Contig7104_15	glpX; fructose-1,6-bisphosphatase II [EC:3.1.3.11]
Contig11319_19	E2.2.1.1, tktA, tktB; transketolase [EC:2.2.1.1]
Contig3238_6	E3.1.3.37; sedoheptulose-bisphosphatase [EC:3.1.3.37]
Contig19218_7	E3.1.3.37; sedoheptulose-bisphosphatase [EC:3.1.3.37]
Contig2428_4	rpiA; ribose 5-phosphate isomerase A [EC:5.3.1.6]
Contig14620_33	E2.7.1.19, prkB; phosphoribulokinase [EC:2.7.1.19]
Contig19265_7	TPI, tpiA; triosephosphate isomerase (TIM) [EC:5.3.1.1]
Contig11566_9	rpe, RPE; ribulose-phosphate 3-epimerase [EC:5.1.3.1]
Contig22040_51	ppc; phosphoenolpyruvate carboxylase [EC:4.1.1.31]
Contig14429_16	E4.1.1.49, pckA; phosphoenolpyruvate carboxykinase (ATP) [EC:4.1.1.49]
Contig9082_21	PK, pyk; pyruvate kinase [EC:2.7.1.40]
Contig19694_35	PK, pyk; pyruvate kinase [EC:2.7.1.40]
Contig567_38	GPT, ALT; alanine transaminase [EC:2.6.1.2]
Contig11896_6	E1.1.1.40, maeB; malate dehydrogenase (oxaloacetate-decarboxylating)(NADP+) [EC:1.1.1.40]
Contig10692_18	GOT2; aspartate aminotransferase, mitchondrial [EC:2.6.1.1]
Contig12386_7	GOT2; aspartate aminotransferase, mitchondrial [EC:2.6.1.1]
Contig20046_34	MDH1; malate dehydrogenase [EC:1.1.1.37]
Contig9510_10	MDH2; malate dehydrogenase [EC:1.1.1.37]
Contig10960_14	mdh; malate dehydrogenase [EC:1.1.1.37]
Contig21226_10	mdh; malate dehydrogenase [EC:1.1.1.37]
00720 Carbon fixation pathways in prokaryotes
Contig22040_51	ppc; phosphoenolpyruvate carboxylase [EC:4.1.1.31]
Contig15301_29	PC, pyc; pyruvate carboxylase [EC:6.4.1.1]
Contig10960_14	mdh; malate dehydrogenase [EC:1.1.1.37]
Contig21226_10	mdh; malate dehydrogenase [EC:1.1.1.37]
Contig21731_3	E4.2.1.2B, fumC; fumarate hydratase, class II [EC:4.2.1.2]
fu-G624HKO04I2XSL_4	E4.2.1.2B, fumC; fumarate hydratase, class II [EC:4.2.1.2]
fu-GZKSX2B03GY7QP_4	K15016; 3-hydroxybutyryl-CoA dehydratase / 3-hydroxyacyl-CoA dehydrogenase [EC:4.2.1.55 1.1.1.35]
Contig2040_11	fadJ; 3-hydroxyacyl-CoA dehydrogenase / enoyl-CoA hydratase / 3-hydroxybutyryl-CoA epimerase [EC:1.1.1.35 4.2.1.17 5.1.2.3]
Contig185_10	IDH1, IDH2, icd; isocitrate dehydrogenase [EC:1.1.1.42]
Contig17437_37	ACO, acnA; aconitate hydratase 1 [EC:4.2.1.3]
Contig8127_16	ACLY; ATP citrate (pro-S)-lyase [EC:2.3.3.8]
fu-GY9GJ1Z02HCAV5_11	ACLY; ATP citrate (pro-S)-lyase [EC:2.3.3.8]
fu-GZKSX2B03GZMUG_5	accA; acetyl-CoA carboxylase carboxyl transferase subunit alpha [EC:6.4.1.2]
Contig6086_11	accC; acetyl-CoA carboxylase, biotin carboxylase subunit [EC:6.4.1.2 6.3.4.14]
Contig6399_8	PCCB, pccB; propionyl-CoA carboxylase beta chain [EC:6.4.1.3]
Contig21881_6	MCEE; methylmalonyl-CoA epimerase [EC:5.1.99.1]
Contig20872_13	MUT; methylmalonyl-CoA mutase [EC:5.4.99.2]
Contig3099_6	E5.4.99.2B, mcmA2; methylmalonyl-CoA mutase, C-terminal domain [EC:5.4.99.2]
Contig5070_8	folD; methylenetetrahydrofolate dehydrogenase (NADP+) / methenyltetrahydrofolate cyclohydrolase [EC:1.5.1.5 3.5.4.9]
Contig2345_10	ackA; acetate kinase [EC:2.7.2.1]
Contig13386_13	ackA; acetate kinase [EC:2.7.2.1]
Contig14058_9	ACSS, acs; acetyl-CoA synthetase [EC:6.2.1.1]
00680 Methane metabolism
Contig16998_22	PRDX6; peroxiredoxin 6, 1-Cys peroxiredoxin [EC:1.11.1.7 1.11.1.15 3.1.1.-]
Contig12382_11	katE, CAT; catalase [EC:1.11.1.6]
Contig18592_45	katE, CAT; catalase [EC:1.11.1.6]
Contig7459_10	frmA, ADH5, adhC; S-(hydroxymethyl)glutathione dehydrogenase / alcohol dehydrogenase [EC:1.1.1.284 1.1.1.1]
Contig2607_15	frmB, ESD, fghA; S-formylglutathione hydrolase [EC:3.1.2.12]
Contig688_5	FDH; formate dehydrogenase [EC:1.2.1.2]
Contig9743_14	E1.2.1.2A; formate dehydrogenase, alpha subunit [EC:1.2.1.2]
Contig15253_4	E1.2.99.2L, cutL, coxL; carbon-monoxide dehydrogenase large subunit [EC:1.2.99.2]
Contig5698_10	glyA, SHMT; glycine hydroxymethyltransferase [EC:2.1.2.1]
Contig13812_10	AGXT; alanine-glyoxylate transaminase / serine-glyoxylate transaminase / serine-pyruvate transaminase [EC:2.6.1.44 2.6.1.45 2.6.1.51]
Contig21988_12	AGXT; alanine-glyoxylate transaminase / serine-glyoxylate transaminase / serine-pyruvate transaminase [EC:2.6.1.44 2.6.1.45 2.6.1.51]
Contig6984_21	ENO, eno; enolase [EC:4.2.1.11]
Contig22040_51	ppc; phosphoenolpyruvate carboxylase [EC:4.1.1.31]
Contig10960_14	mdh; malate dehydrogenase [EC:1.1.1.37]
Contig21226_10	mdh; malate dehydrogenase [EC:1.1.1.37]
Contig10872_7	E2.7.1.29, DAK1, DAK2; dihydroxyacetone kinase [EC:2.7.1.29]
Contig13729_7	FBP, fbp; fructose-1,6-bisphosphatase I [EC:3.1.3.11]
Contig15251_10	FBP, fbp; fructose-1,6-bisphosphatase I [EC:3.1.3.11]
Contig22378_23	PFK, pfk; 6-phosphofructokinase [EC:2.7.1.11]
fu-G624HKO04JZZXJ_11	hxlB; 6-phospho-3-hexuloisomerase [EC:5.3.1.27]
Contig7421_14	E1.14.13.8; dimethylaniline monooxygenase (N-oxide forming) [EC:1.14.13.8]
Contig11740_4	E1.14.13.8; dimethylaniline monooxygenase (N-oxide forming) [EC:1.14.13.8]
fu-GY9GJ1Z02IC0LA_8	E1.14.13.8; dimethylaniline monooxygenase (N-oxide forming) [EC:1.14.13.8]
Contig1978_7	frhB; coenzyme F420 hydrogenase beta subunit [EC:1.12.98.1]
Contig10216_13	frhB; coenzyme F420 hydrogenase beta subunit [EC:1.12.98.1]
Contig2345_10	ackA; acetate kinase [EC:2.7.2.1]
Contig13386_13	ackA; acetate kinase [EC:2.7.2.1]
Contig14058_9	ACSS, acs; acetyl-CoA synthetase [EC:6.2.1.1]
Contig2805_32	gpmA, PGAM; 2,3-bisphosphoglycerate-dependent phosphoglycerate mutase [EC:5.4.2.1]
Contig16047_16	gpmI; 2,3-bisphosphoglycerate-independent phosphoglycerate mutase [EC:5.4.2.1]
Contig2766_3	gpmB; probable phosphoglycerate mutase [EC:5.4.2.1]
Contig12273_10	serC, PSAT1; phosphoserine aminotransferase [EC:2.6.1.52]
fu-GZKSX2B03HNWEQ_4	cofG; FO synthase subunit 1 [EC:2.5.1.77]
Contig13314_7	cofH; FO synthase subunit 2 [EC:2.5.1.77]
00910 Nitrogen metabolism
Contig21562_17	E3.5.1.49; formamidase [EC:3.5.1.49]
Contig18416_5	cynS; cyanate lyase [EC:4.2.1.104]
Contig17158_12	E4.2.1.1; carbonic anhydrase [EC:4.2.1.1]
Contig5571_7	cynT, can; carbonic anhydrase [EC:4.2.1.1]
Contig12937_6	cynT, can; carbonic anhydrase [EC:4.2.1.1]
Contig16787_40	cynT, can; carbonic anhydrase [EC:4.2.1.1]
Contig20668_16	gcvT, AMT; aminomethyltransferase [EC:2.1.2.10]
Contig20802_42	nirA; ferredoxin-nitrite reductase [EC:1.7.7.1]
fu-G624HKO04ISS86_10	E1.7.2.1; nitrite reductase (NO-forming) [EC:1.7.2.1]
Contig1755_19	E1.4.1.3; glutamate dehydrogenase (NAD(P)+) [EC:1.4.1.3]
Contig13614_16	E1.4.1.4, gdhA; glutamate dehydrogenase (NADP+) [EC:1.4.1.4]
Contig7465_10	glnA; glutamine synthetase [EC:6.3.1.2]
Contig10168_8	glnA; glutamine synthetase [EC:6.3.1.2]
fu-G624HKO04J1XLJ_4	glnA; glutamine synthetase [EC:6.3.1.2]
Contig5885_11	glsA, GLS; glutaminase [EC:3.5.1.2]
Contig21589_4	glsA, GLS; glutaminase [EC:3.5.1.2]
Contig5524_17	GLT1; glutamate synthase (NADPH/NADH) [EC:1.4.1.13 1.4.1.14]
Contig10823_5	GLT1; glutamate synthase (NADPH/NADH) [EC:1.4.1.13 1.4.1.14]
fu-G624HKO04I3EZ1_4	gltD; glutamate synthase (NADPH/NADH) small chain [EC:1.4.1.13 1.4.1.14]
Contig1624_30	asnB, ASNS; asparagine synthase (glutamine-hydrolysing) [EC:6.3.5.4]
Contig8710_14	asnB, ASNS; asparagine synthase (glutamine-hydrolysing) [EC:6.3.5.4]
Contig14083_9	gltS; glutamate synthase (ferredoxin) [EC:1.4.7.1]
Contig4734_8	UQCRFS1, RIP1, petA; ubiquinol-cytochrome c reductase iron-sulfur subunit [EC:1.10.2.2]
Contig19859_14	CYTB, petB; ubiquinol-cytochrome c reductase cytochrome b subunit
Contig21720_21	CYC1, CYT1, petC; ubiquinol-cytochrome c reductase cytochrome c1 subunit
fu-GY9GJ1Z02IM41C_3	nrtA, nasF, cynA; nitrate/nitrite transport system substrate-binding protein
Contig16901_5	nuoM; NADH-quinone oxidoreductase subunit M [EC:1.6.5.3]
Contig9006_6	fixA, etfB; electron transfer flavoprotein beta subunit
fu-GY9GJ1Z02IWJBR_10	fixB, etfA; electron transfer flavoprotein alpha subunit
00920 Sulfur metabolism
Contig20256_10	cysC; adenylylsulfate kinase [EC:2.7.1.25]
Contig2573_20	E2.7.7.4C, met3; sulfate adenylyltransferase [EC:2.7.7.4]
Contig22239_10	cysH; phosphoadenosine phosphosulfate reductase [EC:1.8.4.8]
Contig9019_3	cysI; sulfite reductase (NADPH) hemoprotein beta-component [EC:1.8.1.2]
Contig18281_5	E3.1.3.7, cysQ, MET22, BPNT1; 3'(2'), 5'-bisphosphate nucleotidase [EC:3.1.3.7]
Contig538_4	E1.8.3.1, SUOX; sulfite oxidase [EC:1.8.3.1]
Contig11377_4	sir; sulfite reductase (ferredoxin) [EC:1.8.7.1]
Contig20508_14	metC; cystathionine beta-lyase [EC:4.4.1.8]
Contig20049_30	E2.3.1.30, cysE; serine O-acetyltransferase [EC:2.3.1.30]
Contig3159_25	cysK; cysteine synthase A [EC:2.5.1.47]
Contig10850_12	cysK; cysteine synthase A [EC:2.5.1.47]
Lipid Metabolism
00061 Fatty acid biosynthesis
fu-GZKSX2B03GZMUG_5	accA; acetyl-CoA carboxylase carboxyl transferase subunit alpha [EC:6.4.1.2]
Contig6086_11	accC; acetyl-CoA carboxylase, biotin carboxylase subunit [EC:6.4.1.2 6.3.4.14]
fu-GZKSX2B03FQ2T8_8	FASN; fatty acid synthase, animal type [EC:2.3.1.85]
fu-GY9GJ1Z02JX3LE_7	FAS1; fatty acid synthase subunit beta, fungi type [EC:2.3.1.86]
Contig12361_5	fabF; 3-oxoacyl-[acyl-carrier-protein] synthase II [EC:2.3.1.179]
fu-GY9GJ1Z02GBO3J_5	fabH; 3-oxoacyl-[acyl-carrier-protein] synthase III [EC:2.3.1.180]
Contig16799_24	fabG; 3-oxoacyl-[acyl-carrier protein] reductase [EC:1.1.1.100]
Contig3125_6	fabZ; 3R-hydroxymyristoyl ACP dehydrase [EC:4.2.1.-]
Contig21409_18	fabI; enoyl-[acyl-carrier protein] reductase I [EC:1.3.1.9]
Contig22403_3	fabI; enoyl-[acyl-carrier protein] reductase I [EC:1.3.1.9]
Contig3035_5	FATB; fatty acyl-ACP thioesterase B [EC:3.1.2.14 3.1.2.-]
Contig19077_7	DESA1; acyl-[acyl-carrier-protein] desaturase [EC:1.14.19.2]
00062 Fatty acid elongation
Contig6846_12	MECR, NRBF1; mitochondrial trans-2-enoyl-CoA reductase [EC:1.3.1.38]
Contig2825_21	PPT; palmitoyl-protein thioesterase [EC:3.1.2.22]
Contig12784_8	ELOVL4; elongation of very long chain fatty acids protein 4
Contig20231_16	KCS; 3-ketoacyl-CoA synthase [EC:2.3.1.-]
Contig1445_5	KAR; beta-keto reductase [EC:1.1.1.-]
Contig7828_9	PHS1; 3-hydroxy acyl-CoA dehydratase [EC:4.2.1.-]
Contig19582_9	TER; enoyl reductase [EC:1.3.1.-]
00071 Fatty acid metabolism
Contig4374_11	ACAA1; acetyl-CoA acyltransferase 1 [EC:2.3.1.16]
Contig2040_11	fadJ; 3-hydroxyacyl-CoA dehydrogenase / enoyl-CoA hydratase / 3-hydroxybutyryl-CoA epimerase [EC:1.1.1.35 4.2.1.17 5.1.2.3]
Contig6192_6	MFP2; enoyl-CoA hydratase/3-hydroxyacyl-CoA dehydrogenase [EC:4.2.1.17 1.1.1.35 1.1.1.211]
fu-G624HKO04IN3CE_4	paaF, echA; enoyl-CoA hydratase [EC:4.2.1.17]
Contig6318_21	E1.3.3.6, ACOX1, ACOX3; acyl-CoA oxidase [EC:1.3.3.6]
Contig7239_8	E1.3.3.6, ACOX1, ACOX3; acyl-CoA oxidase [EC:1.3.3.6]
fu-GY9GJ1Z02IB9BD_4	E1.3.3.6, ACOX1, ACOX3; acyl-CoA oxidase [EC:1.3.3.6]
Contig11091_42	ACSL, fadD; long-chain acyl-CoA synthetase [EC:6.2.1.3]
Contig21410_15	DCI; 3,2-trans-enoyl-CoA isomerase, mitochondrial [EC:5.3.3.8]
Contig13010_11	E1.14.15.3; alkane 1-monooxygenase [EC:1.14.15.3]
Contig7459_10	frmA, ADH5, adhC; S-(hydroxymethyl)glutathione dehydrogenase / alcohol dehydrogenase [EC:1.1.1.284 1.1.1.1]
fu-GY9GJ1Z02FRX2R_4	adhP; alcohol dehydrogenase, propanol-preferring [EC:1.1.1.1]
Contig15291_21	E1.1.1.1, adh; alcohol dehydrogenase [EC:1.1.1.1]
00072 Synthesis and degradation of ketone bodies
Contig12964_8	E4.1.3.4, HMGCL, hmgL; hydroxymethylglutaryl-CoA lyase [EC:4.1.3.4]
Contig9483_23	E1.1.1.30, bdh; 3-hydroxybutyrate dehydrogenase [EC:1.1.1.30]
00073 Cutin, suberine and wax biosynthesis
00100 Steroid biosynthesis
fu-G624HKO04JM4A0_3	E5.4.99.7, LSS, ERG7; lanosterol synthase [EC:5.4.99.7]
Contig10303_4	CYP51; cytochrome P450, family 51 (sterol 14-demethylase) [EC:1.14.13.70]
Contig17013_13	E1.1.1.170, NSDHL, ERG26; sterol-4alpha-carboxylate 3-dehydrogenase (decarboxylating) [EC:1.1.1.170]
Contig15232_7	EBP; cholestenol delta-isomerase [EC:5.3.3.5]
Contig1239_3	SC5DL, ERG3; lathosterol oxidase [EC:1.14.21.6]
Contig7747_11	DHCR7; 7-dehydrocholesterol reductase [EC:1.3.1.21]
Contig5565_6	LIPA; lysosomal acid lipase/cholesteryl ester hydrolase [EC:3.1.1.13]
Contig5940_21	TGL4; TAG lipase / steryl ester hydrolase / phospholipase A2 / LPA acyltransferase [EC:3.1.1.3 3.1.1.13 3.1.1.4 2.3.1.51]
Contig2324_14	ERG5; C-22 sterol desaturase [EC:1.14.14.-]
Contig886_13	E5.4.99.8; cycloartenol synthase [EC:5.4.99.8]
fu-GY9GJ1Z02GVZTM_6	CPI1; cycloeucalenol cycloisomerase [EC:5.5.1.9]
Contig911_27	E2.1.1.143; 24-methylenesterol C-methyltransferase [EC:2.1.1.143]
Contig10382_5	CYP710A; cytochrome P450, family 710, subfamily A
00120 Primary bile acid biosynthesis
fu-G624HKO04JAZTR_3	E5.1.99.4, AMACR, mcr; alpha-methylacyl-CoA racemase [EC:5.1.99.4]
Contig1854_7	HSD17B4; 3-hydroxyacyl-CoA dehydrogenase / 3a,7a,12a-trihydroxy-5b-cholest-24-enoyl-CoA hydratase [EC:1.1.1.35 4.2.1.107]
00121 Secondary bile acid biosynthesis
00140 Steroid hormone biosynthesis
Contig16287_12	CYP3A; cytochrome P450, family 3, subfamily A [EC:1.14.14.1]
Contig18825_18	UGT; glucuronosyltransferase [EC:2.4.1.17]
00561 Glycerolipid metabolism
Contig14944_12	E1.1.1.21, AKR1; aldehyde reductase [EC:1.1.1.21]
Contig10872_7	E2.7.1.29, DAK1, DAK2; dihydroxyacetone kinase [EC:2.7.1.29]
Contig15340_15	GPAT3_4, AGPAT9, AGPAT6; glycerol-3-phosphate O-acyltransferase 3/4 [EC:2.3.1.15]
Contig9423_12	ATS1; glycerol-3-phosphate O-acyltransferase [EC:2.3.1.15]
Contig21815_18	LPT1, ALE1; lysophospholipid acyltransferase [EC:2.3.1.51 2.3.1.23 2.3.1.-]
fu-GZKSX2B03F9OLI_3	LPIN; phosphatidate phosphatase LPIN [EC:3.1.3.4]
fu-G624HKO04JT9FD_3	DGAT1; diacylglycerol O-acyltransferase 1 [EC:2.3.1.20 2.3.1.75 2.3.1.76]
Contig4542_5	E2.3.1.158; phospholipid:diacylglycerol acyltransferase [EC:2.3.1.158]
Contig8397_5	E2.3.1.158; phospholipid:diacylglycerol acyltransferase [EC:2.3.1.158]
Contig5940_21	TGL4; TAG lipase / steryl ester hydrolase / phospholipase A2 / LPA acyltransferase [EC:3.1.1.3 3.1.1.13 3.1.1.4 2.3.1.51]
Contig16352_10	MGLL; acylglycerol lipase [EC:3.1.1.23]
Contig8335_8	E3.13.1.1, sqd1, sqdb; UDP-sulfoquinovose synthase [EC:3.13.1.1]
fu-GY9GJ1Z02GLDGQ_9	SQD2; sulfoquinovosyltransferase [EC:2.4.1.-]
fu-GY9GJ1Z02JT67T_10	SQD2; sulfoquinovosyltransferase [EC:2.4.1.-]
Contig8539_16	E2.4.1.46; 1,2-diacylglycerol 3-beta-galactosyltransferase [EC:2.4.1.46]
Contig15305_13	E2.4.1.241; digalactosyldiacylglycerol synthase [EC:2.4.1.241]
00564 Glycerophospholipid metabolism
Contig3696_19	gpsA; glycerol-3-phosphate dehydrogenase (NAD(P)+) [EC:1.1.1.94]
Contig15340_15	GPAT3_4, AGPAT9, AGPAT6; glycerol-3-phosphate O-acyltransferase 3/4 [EC:2.3.1.15]
Contig9423_12	ATS1; glycerol-3-phosphate O-acyltransferase [EC:2.3.1.15]
Contig21815_18	LPT1, ALE1; lysophospholipid acyltransferase [EC:2.3.1.51 2.3.1.23 2.3.1.-]
fu-G624HKO04I1U5F_11	ADPRM; manganese-dependent ADP-ribose/CDP-alcohol diphosphatase [EC:3.6.1.13 3.6.1.16 3.6.1.53]
fu-GZKSX2B03F9OLI_3	LPIN; phosphatidate phosphatase LPIN [EC:3.1.3.4]
Contig15747_4	E3.1.4.4, PLD; phospholipase D [EC:3.1.4.4]
fu-GY9GJ1Z02J459D_8	E3.1.4.4, PLD; phospholipase D [EC:3.1.4.4]
Contig5830_8	PLA2G; phospholipase A2 [EC:3.1.1.4]
fu-G624HKO04JWGLE_6	PLA2G; phospholipase A2 [EC:3.1.1.4]
Contig5940_21	TGL4; TAG lipase / steryl ester hydrolase / phospholipase A2 / LPA acyltransferase [EC:3.1.1.3 3.1.1.13 3.1.1.4 2.3.1.51]
Contig197_6	LPCAT1_2; lysophosphatidylcholine acyltransferase / lyso-PAF acetyltransferase [EC:2.3.1.23 2.3.1.67]
fu-G624HKO04J0WGS_4	LYPLA3; lysophospholipase III [EC:3.1.1.5]
Contig20439_17	LYPLA2; lysophospholipase II [EC:3.1.1.5]
Contig15074_6	NTE, NRE; lysophospholipid hydrolase [EC:3.1.1.5]
Contig4364_23	E3.1.4.46, glpQ; glycerophosphoryl diester phosphodiesterase [EC:3.1.4.46]
Contig13717_12	CHK; choline/ethanolamine kinase [EC:2.7.1.32 2.7.1.82]
Contig20767_12	E2.7.7.15, PCYT1; choline-phosphate cytidylyltransferase [EC:2.7.7.15]
Contig7184_4	EPT1; ethanolaminephosphotransferase [EC:2.7.8.1]
Contig4800_4	ETNK, EKI; ethanolamine kinase [EC:2.7.1.82]
fu-G624HKO04INHE7_2	ETNK, EKI; ethanolamine kinase [EC:2.7.1.82]
Contig4239_18	E2.7.7.14, PCYT2; ethanolamine-phosphate cytidylyltransferase [EC:2.7.7.14]
Contig10602_40	E2.1.1.103, NMT; phosphoethanolamine N-methyltransferase [EC:2.1.1.103]
Contig20086_10	E2.7.7.41, CDS1, cdsA; phosphatidate cytidylyltransferase [EC:2.7.7.41]
fu-GY9GJ1Z02J0LQJ_11	E2.7.7.41, CDS1, cdsA; phosphatidate cytidylyltransferase [EC:2.7.7.41]
Contig19384_6	PTDSS2; phosphatidylserine synthase 2 [EC:2.7.8.29]
Contig2636_2	E2.7.8.5, pgsA; CDP-diacylglycerol--glycerol-3-phosphate 3-phosphatidyltransferase [EC:2.7.8.5]
Contig21080_5	E2.7.8.5, pgsA; CDP-diacylglycerol--glycerol-3-phosphate 3-phosphatidyltransferase [EC:2.7.8.5]
Contig21922_8	E2.7.8.5, pgsA; CDP-diacylglycerol--glycerol-3-phosphate 3-phosphatidyltransferase [EC:2.7.8.5]
fu-G624HKO04IIAT1_4	TAZ; monolysocardiolipin acyltransferase [EC:2.3.1.-]
Contig19997_7	E2.7.8.11; CDP-diacylglycerol--inositol 3-phosphatidyltransferase [EC:2.7.8.11]
Contig9524_11	BTA1; betaine lipid synthase
00565 Ether lipid metabolism
Contig7184_4	EPT1; ethanolaminephosphotransferase [EC:2.7.8.1]
Contig5830_8	PLA2G; phospholipase A2 [EC:3.1.1.4]
fu-G624HKO04JWGLE_6	PLA2G; phospholipase A2 [EC:3.1.1.4]
Contig5940_21	TGL4; TAG lipase / steryl ester hydrolase / phospholipase A2 / LPA acyltransferase [EC:3.1.1.3 3.1.1.13 3.1.1.4 2.3.1.51]
Contig15747_4	E3.1.4.4, PLD; phospholipase D [EC:3.1.4.4]
fu-GY9GJ1Z02J459D_8	E3.1.4.4, PLD; phospholipase D [EC:3.1.4.4]
Contig197_6	LPCAT1_2; lysophosphatidylcholine acyltransferase / lyso-PAF acetyltransferase [EC:2.3.1.23 2.3.1.67]
Contig21815_18	LPT1, ALE1; lysophospholipid acyltransferase [EC:2.3.1.51 2.3.1.23 2.3.1.-]
Contig1518_12	E3.1.1.47, PAFAH; 1-alkyl-2-acetylglycerophosphocholine esterase [EC:3.1.1.47]
Contig1690_14	E3.1.1.47, PAFAH; 1-alkyl-2-acetylglycerophosphocholine esterase [EC:3.1.1.47]
00600 Sphingolipid metabolism
Contig9816_16	E2.3.1.50; serine palmitoyltransferase [EC:2.3.1.50]
Contig10451_27	E2.3.1.50; serine palmitoyltransferase [EC:2.3.1.50]
Contig6296_14	E1.1.1.102; 3-dehydrosphinganine reductase [EC:1.1.1.102]
Contig1561_9	CERS; ceramide synthetase [EC:2.3.1.24]
Contig8364_8	CERS; ceramide synthetase [EC:2.3.1.24]
Contig2123_18	ASAH2; neutral ceramidase [EC:3.5.1.23]
fu-G624HKO04IN93L_2	SMPD1, ASM; sphingomyelin phosphodiesterase [EC:3.1.4.12]
Contig21512_7	E2.7.1.138, CERK; ceramide kinase [EC:2.7.1.138]
Contig18056_8	E4.1.2.27; sphinganine-1-phosphate aldolase [EC:4.1.2.27]
fu-G624HKO04IAPDN_4	E4.1.2.27; sphinganine-1-phosphate aldolase [EC:4.1.2.27]
Contig1018_9	lacZ; beta-galactosidase [EC:3.2.1.23]
fu-G624HKO04H8RID_4	GLB1, ELNR1; beta-galactosidase [EC:3.2.1.23]
00590 Arachidonic acid metabolism
Contig5830_8	PLA2G; phospholipase A2 [EC:3.1.1.4]
fu-G624HKO04JWGLE_6	PLA2G; phospholipase A2 [EC:3.1.1.4]
Contig5940_21	TGL4; TAG lipase / steryl ester hydrolase / phospholipase A2 / LPA acyltransferase [EC:3.1.1.3 3.1.1.13 3.1.1.4 2.3.1.51]
Contig12046_21	E1.11.1.9; glutathione peroxidase [EC:1.11.1.9]
Contig17473_5	ggt; gamma-glutamyltranspeptidase [EC:2.3.2.2]
Contig21365_4	ggt; gamma-glutamyltranspeptidase [EC:2.3.2.2]
fu-G624HKO04JFY9E_3	ggt; gamma-glutamyltranspeptidase [EC:2.3.2.2]
Contig6437_16	E3.3.2.6, LTA4H; leukotriene-A4 hydrolase [EC:3.3.2.6]
Contig21344_14	E3.3.2.6, LTA4H; leukotriene-A4 hydrolase [EC:3.3.2.6]
fu-G624HKO04JVBWU_5	E3.3.2.6, LTA4H; leukotriene-A4 hydrolase [EC:3.3.2.6]
Contig467_9	TBXAS1, CYP5A; cytochrome P450, family 5, subfamily A (thromboxane-A synthase) [EC:5.3.99.5]
Contig2369_11	CBR1; carbonyl reductase 1 [EC:1.1.1.184 1.1.1.189 1.1.1.197]
Contig15050_8	EPHX2; soluble epoxide hydrolase [EC:3.3.2.10]
00591 Linoleic acid metabolism
Contig5830_8	PLA2G; phospholipase A2 [EC:3.1.1.4]
fu-G624HKO04JWGLE_6	PLA2G; phospholipase A2 [EC:3.1.1.4]
Contig5940_21	TGL4; TAG lipase / steryl ester hydrolase / phospholipase A2 / LPA acyltransferase [EC:3.1.1.3 3.1.1.13 3.1.1.4 2.3.1.51]
Contig11879_24	LOX2S; lipoxygenase [EC:1.13.11.12]
Contig16287_12	CYP3A; cytochrome P450, family 3, subfamily A [EC:1.14.14.1]
Contig4609_24	E1.14.19.3; linoleoyl-CoA desaturase [EC:1.14.19.3]
Contig15545_3	E1.14.19.3; linoleoyl-CoA desaturase [EC:1.14.19.3]
00592 alpha-Linolenic acid metabolism
Contig5830_8	PLA2G; phospholipase A2 [EC:3.1.1.4]
fu-G624HKO04JWGLE_6	PLA2G; phospholipase A2 [EC:3.1.1.4]
Contig5940_21	TGL4; TAG lipase / steryl ester hydrolase / phospholipase A2 / LPA acyltransferase [EC:3.1.1.3 3.1.1.13 3.1.1.4 2.3.1.51]
Contig11682_12	FADS2; fatty acid desaturase 2 (delta-6 desaturase) [EC:1.14.19.-]
Contig11879_24	LOX2S; lipoxygenase [EC:1.13.11.12]
Contig9390_14	E1.3.1.42; 12-oxophytodienoic acid reductase [EC:1.3.1.42]
Contig6318_21	E1.3.3.6, ACOX1, ACOX3; acyl-CoA oxidase [EC:1.3.3.6]
Contig7239_8	E1.3.3.6, ACOX1, ACOX3; acyl-CoA oxidase [EC:1.3.3.6]
fu-GY9GJ1Z02IB9BD_4	E1.3.3.6, ACOX1, ACOX3; acyl-CoA oxidase [EC:1.3.3.6]
Contig6192_6	MFP2; enoyl-CoA hydratase/3-hydroxyacyl-CoA dehydrogenase [EC:4.2.1.17 1.1.1.35 1.1.1.211]
Contig4374_11	ACAA1; acetyl-CoA acyltransferase 1 [EC:2.3.1.16]
Contig11325_42	DOX1; alpha-dioxygenase [EC:1.-.-.-]
01040 Biosynthesis of unsaturated fatty acids
Contig1445_5	KAR; beta-keto reductase [EC:1.1.1.-]
Contig7828_9	PHS1; 3-hydroxy acyl-CoA dehydratase [EC:4.2.1.-]
Contig19582_9	TER; enoyl reductase [EC:1.3.1.-]
Contig16799_24	fabG; 3-oxoacyl-[acyl-carrier protein] reductase [EC:1.1.1.100]
Contig353_10	SCD, desC; stearoyl-CoA desaturase (delta-9 desaturase) [EC:1.14.19.1]
Contig19077_7	DESA1; acyl-[acyl-carrier-protein] desaturase [EC:1.14.19.2]
Contig10051_10	FAD6, desA; omega-6 fatty acid desaturase (delta-12 desaturase) [EC:1.14.19.-]
Contig12796_9	FAD2; omega-6 fatty acid desaturase (delta-12 desaturase) [EC:1.14.19.-]
Contig21787_26	FAD8, desB; omega-3 fatty acid desaturase (delta-15 desaturase) [EC:1.14.19.-]
Contig11682_12	FADS2; fatty acid desaturase 2 (delta-6 desaturase) [EC:1.14.19.-]
Contig6318_21	E1.3.3.6, ACOX1, ACOX3; acyl-CoA oxidase [EC:1.3.3.6]
Contig7239_8	E1.3.3.6, ACOX1, ACOX3; acyl-CoA oxidase [EC:1.3.3.6]
fu-GY9GJ1Z02IB9BD_4	E1.3.3.6, ACOX1, ACOX3; acyl-CoA oxidase [EC:1.3.3.6]
Contig2040_11	fadJ; 3-hydroxyacyl-CoA dehydrogenase / enoyl-CoA hydratase / 3-hydroxybutyryl-CoA epimerase [EC:1.1.1.35 4.2.1.17 5.1.2.3]
Contig4374_11	ACAA1; acetyl-CoA acyltransferase 1 [EC:2.3.1.16]
01004 Lipid biosynthesis proteins [BR:ko01004]
Nucleotide Metabolism
00230 Purine metabolism
fu-G624HKO04I1U5F_11	ADPRM; manganese-dependent ADP-ribose/CDP-alcohol diphosphatase [EC:3.6.1.13 3.6.1.16 3.6.1.53]
Contig4463_11	NUDT5; ADP-sugar pyrophosphatase [EC:3.6.1.13 3.6.1.-]
Contig21355_14	pgm; phosphoglucomutase [EC:5.4.2.2]
fu-GY9GJ1Z02GW6C1_4	PRPS, prsA; ribose-phosphate pyrophosphokinase [EC:2.7.6.1]
fu-GY9GJ1Z02FZEXA_11	PRPS, prsA; ribose-phosphate pyrophosphokinase [EC:2.7.6.1]
fu-GZKSX2B03GN5T3_9	E2.4.2.14, purF; amidophosphoribosyltransferase [EC:2.4.2.14]
fu-GZKSX2B03FWSO5_10	E2.4.2.14, purF; amidophosphoribosyltransferase [EC:2.4.2.14]
Contig20310_5	purD; phosphoribosylamine--glycine ligase [EC:6.3.4.13]
Contig3012_4	E6.3.5.3, purL; phosphoribosylformylglycinamidine synthase [EC:6.3.5.3]
Contig20449_6	E6.3.5.3, purL; phosphoribosylformylglycinamidine synthase [EC:6.3.5.3]
Contig18329_14	purM; phosphoribosylformylglycinamidine cyclo-ligase [EC:6.3.3.1]
Contig16814_8	ADE2; phosphoribosylaminoimidazole carboxylase [EC:4.1.1.21]
fu-GY9GJ1Z02I33X0_3	purE; 5-(carboxyamino)imidazole ribonucleotide mutase [EC:5.4.99.18]
Contig10531_19	purC; phosphoribosylaminoimidazole-succinocarboxamide synthase [EC:6.3.2.6]
Contig1737_20	E4.3.2.2, purB; adenylosuccinate lyase [EC:4.3.2.2]
Contig5590_12	purH; phosphoribosylaminoimidazolecarboxamide formyltransferase / IMP cyclohydrolase [EC:2.1.2.3 3.5.4.10]
Contig18308_5	purH; phosphoribosylaminoimidazolecarboxamide formyltransferase / IMP cyclohydrolase [EC:2.1.2.3 3.5.4.10]
Contig455_13	hprT, hpt, HPRT1; hypoxanthine phosphoribosyltransferase [EC:2.4.2.8]
Contig6235_13	E1.1.1.205, guaB; IMP dehydrogenase [EC:1.1.1.205]
Contig15118_3	E1.1.1.205, guaB; IMP dehydrogenase [EC:1.1.1.205]
Contig2707_14	E2.7.4.6, ndk; nucleoside-diphosphate kinase [EC:2.7.4.6]
Contig21210_5	E2.7.4.6, ndk; nucleoside-diphosphate kinase [EC:2.7.4.6]
Contig8293_16	APY1_2; apyrase [EC:3.6.1.5]
Contig21017_10	XDH; xanthine dehydrogenase/oxidase [EC:1.17.1.4 1.17.3.2]
fu-GZKSX2B03GZNC3_8	E6.3.5.2, guaA; GMP synthase (glutamine-hydrolysing) [EC:6.3.5.2]
fu-GY9GJ1Z02F2712_4	E6.3.5.2, guaA; GMP synthase (glutamine-hydrolysing) [EC:6.3.5.2]
Contig6666_2	E2.7.4.8, gmk; guanylate kinase [EC:2.7.4.8]
Contig10952_3	E2.7.4.8, gmk; guanylate kinase [EC:2.7.4.8]
Contig9082_21	PK, pyk; pyruvate kinase [EC:2.7.1.40]
Contig19694_35	PK, pyk; pyruvate kinase [EC:2.7.1.40]
Contig7945_8	RRM1; ribonucleoside-diphosphate reductase subunit M1 [EC:1.17.4.1]
Contig19182_8	RRM1; ribonucleoside-diphosphate reductase subunit M1 [EC:1.17.4.1]
Contig13635_5	RRM2; ribonucleoside-diphosphate reductase subunit M2 [EC:1.17.4.1]
fu-GZKSX2B03FN3CA_1	rpoA; DNA-directed RNA polymerase subunit alpha [EC:2.7.7.6]
Contig20518_4	rpoB; DNA-directed RNA polymerase subunit beta [EC:2.7.7.6]
Contig22419_5	rpoB1; DNA-directed RNA polymerase subunit B' [EC:2.7.7.6]
fu-GY9GJ1Z02JCK6J_8	RPA1, POLR1A; DNA-directed RNA polymerase I subunit RPA1 [EC:2.7.7.6]
Contig986_4	RPA2, POLR1B; DNA-directed RNA polymerase I subunit RPA2 [EC:2.7.7.6]
Contig18454_14	RPB1, POLR2A; DNA-directed RNA polymerase II subunit RPB1 [EC:2.7.7.6]
Contig5753_20	RPB2, POLR2B; DNA-directed RNA polymerase II subunit RPB2 [EC:2.7.7.6]
Contig10651_2	RPB6, POLR2F; DNA-directed RNA polymerases I, II, and III subunit RPABC2
fu-GY9GJ1Z02GY94F_5	RPB7, POLR2G; DNA-directed RNA polymerase II subunit RPB7
fu-GZKSX2B03G5EJY_3	RPB8, POLR2H; DNA-directed RNA polymerases I, II, and III subunit RPABC3
Contig11659_39	RPC1, POLR3A; DNA-directed RNA polymerase III subunit RPC1 [EC:2.7.7.6]
fu-GY9GJ1Z02GLYI0_9	RPC2, POLR3B; DNA-directed RNA polymerase III subunit RPC2 [EC:2.7.7.6]
Contig19418_15	RPC40, POLR1C; DNA-directed RNA polymerases I and III subunit RPAC1
Contig19046_8	RPC11, POLR3K; DNA-directed RNA polymerase III subunit RPC10
Contig8237_14	RPC19, POLR1D; DNA-directed RNA polymerases I and III subunit RPAC2
Contig21529_10	POLA1; DNA polymerase alpha subunit A [EC:2.7.7.7]
fu-GZKSX2B03HK38L_8	POLA2; DNA polymerase alpha subunit B
fu-G624HKO04IW1WQ_3	PRI2; DNA primase large subunit [EC:2.7.7.-]
fu-GY9GJ1Z02H1J14_4	POLD1; DNA polymerase delta subunit 1 [EC:2.7.7.7]
fu-GY9GJ1Z02JCG1A_1	POLD2; DNA polymerase delta subunit 2
Contig83_19	POLD3; DNA polymerase delta subunit 3
fu-G624HKO04IL83O_4	POLE1; DNA polymerase epsilon subunit 1 [EC:2.7.7.7]
Contig1308_5	POLE3; DNA polymerase epsilon subunit 3 [EC:2.7.7.7]
Contig802_16	spoT, HDDC3; guanosine-3',5'-bis(diphosphate) 3'-pyrophosphohydrolase [EC:3.1.7.2]
Contig4274_3	E4.6.1.1; adenylate cyclase [EC:4.6.1.1]
Contig6168_11	E4.6.1.1; adenylate cyclase [EC:4.6.1.1]
Contig6246_6	E4.6.1.1; adenylate cyclase [EC:4.6.1.1]
Contig8845_6	E4.6.1.1; adenylate cyclase [EC:4.6.1.1]
fu-G624HKO04JJPLH_2	ADCY10; adenylate cyclase 10 [EC:4.6.1.1]
Contig12576_6	GUCY1B; guanylate cyclase soluble subunit beta [EC:4.6.1.2]
Contig1332_12	GUCY2D_E_F; guanylate cyclase 2D/E/F [EC:4.6.1.2]
Contig8940_20	PDE; 3',5'-cyclic-nucleotide phosphodiesterase [EC:3.1.4.17]
Contig10935_52	PDE; 3',5'-cyclic-nucleotide phosphodiesterase [EC:3.1.4.17]
Contig22163_7	PDE; 3',5'-cyclic-nucleotide phosphodiesterase [EC:3.1.4.17]
Contig6288_32	PDE1; calcium/calmodulin-dependent 3',5'-cyclic nucleotide phosphodiesterase [EC:3.1.4.17]
Contig12059_3	E6.3.4.4, purA; adenylosuccinate synthase [EC:6.3.4.4]
Contig2412_19	E3.5.4.6, AMPD; AMP deaminase [EC:3.5.4.6]
Contig16406_12	E2.7.1.20, ADK; adenosine kinase [EC:2.7.1.20]
Contig3291_24	E2.7.4.3, adk; adenylate kinase [EC:2.7.4.3]
Contig3338_2	E2.7.4.3, adk; adenylate kinase [EC:2.7.4.3]
Contig13920_18	E2.7.4.3, adk; adenylate kinase [EC:2.7.4.3]
Contig18315_5	pnp, PNPT1; polyribonucleotide nucleotidyltransferase [EC:2.7.7.8]
Contig6473_2	FHIT; bis(5'-adenosyl)-triphosphatase [EC:3.6.1.29]
fu-GZKSX2B03HOQ0Q_4	E2.7.7.53; ATP adenylyltransferase [EC:2.7.7.53]
Contig20256_10	cysC; adenylylsulfate kinase [EC:2.7.1.25]
Contig2573_20	E2.7.7.4C, met3; sulfate adenylyltransferase [EC:2.7.7.4]
Contig12283_7	E1.7.3.3; urate oxidase [EC:1.7.3.3]
Contig613_6	TTHL; 5-hydroxyisourate hydrolase / 2-oxo-4-hydroxy-4-carboxy-5-ureidoimidazoline decarboxylase [EC:3.5.2.17 4.1.1.-]
Contig10503_7	TTHL; 5-hydroxyisourate hydrolase / 2-oxo-4-hydroxy-4-carboxy-5-ureidoimidazoline decarboxylase [EC:3.5.2.17 4.1.1.-]
Contig21153_14	E3.5.2.5, allB; allantoinase [EC:3.5.2.5]
Contig8554_6	ylbA; ureidoglycine aminohydrolase [EC:3.5.3.-]
fu-GY9GJ1Z02HQD7L_4	allD; ureidoglycolate dehydrogenase [EC:1.1.1.154]
00240 Pyrimidine metabolism
Contig10029_34	carB, CPA2; carbamoyl-phosphate synthase large subunit [EC:6.3.5.5]
Contig18452_33	carA, CPA1; carbamoyl-phosphate synthase small subunit [EC:6.3.5.5]
Contig20460_9	pyrB, PYR2; aspartate carbamoyltransferase catalytic subunit [EC:2.1.3.2]
Contig21659_5	URA4, pyrC; dihydroorotase [EC:3.5.2.3]
fu-GZKSX2B03G7QQP_3	URA4, pyrC; dihydroorotase [EC:3.5.2.3]
Contig10854_4	DHODH; dihydroorotate dehydrogenase [EC:1.3.5.2]
Contig1141_10	UMPS; uridine monophosphate synthetase [EC:2.4.2.10 4.1.1.23]
Contig13407_13	UMPS; uridine monophosphate synthetase [EC:2.4.2.10 4.1.1.23]
Contig18468_7	CMPK1, UMPK; UMP-CMP kinase [EC:2.7.4.- 2.7.4.14]
Contig18672_5	pyrH; uridylate kinase [EC:2.7.4.22]
Contig2707_14	E2.7.4.6, ndk; nucleoside-diphosphate kinase [EC:2.7.4.6]
Contig21210_5	E2.7.4.6, ndk; nucleoside-diphosphate kinase [EC:2.7.4.6]
Contig18315_5	pnp, PNPT1; polyribonucleotide nucleotidyltransferase [EC:2.7.7.8]
Contig8293_16	APY1_2; apyrase [EC:3.6.1.5]
Contig2186_6	E6.3.4.2, pyrG; CTP synthase [EC:6.3.4.2]
Contig22375_15	E6.3.4.2, pyrG; CTP synthase [EC:6.3.4.2]
fu-GZKSX2B03FN3CA_1	rpoA; DNA-directed RNA polymerase subunit alpha [EC:2.7.7.6]
Contig20518_4	rpoB; DNA-directed RNA polymerase subunit beta [EC:2.7.7.6]
Contig22419_5	rpoB1; DNA-directed RNA polymerase subunit B' [EC:2.7.7.6]
fu-GY9GJ1Z02JCK6J_8	RPA1, POLR1A; DNA-directed RNA polymerase I subunit RPA1 [EC:2.7.7.6]
Contig986_4	RPA2, POLR1B; DNA-directed RNA polymerase I subunit RPA2 [EC:2.7.7.6]
Contig18454_14	RPB1, POLR2A; DNA-directed RNA polymerase II subunit RPB1 [EC:2.7.7.6]
Contig5753_20	RPB2, POLR2B; DNA-directed RNA polymerase II subunit RPB2 [EC:2.7.7.6]
Contig10651_2	RPB6, POLR2F; DNA-directed RNA polymerases I, II, and III subunit RPABC2
fu-GY9GJ1Z02GY94F_5	RPB7, POLR2G; DNA-directed RNA polymerase II subunit RPB7
fu-GZKSX2B03G5EJY_3	RPB8, POLR2H; DNA-directed RNA polymerases I, II, and III subunit RPABC3
Contig11659_39	RPC1, POLR3A; DNA-directed RNA polymerase III subunit RPC1 [EC:2.7.7.6]
fu-GY9GJ1Z02GLYI0_9	RPC2, POLR3B; DNA-directed RNA polymerase III subunit RPC2 [EC:2.7.7.6]
Contig19418_15	RPC40, POLR1C; DNA-directed RNA polymerases I and III subunit RPAC1
Contig19046_8	RPC11, POLR3K; DNA-directed RNA polymerase III subunit RPC10
Contig8237_14	RPC19, POLR1D; DNA-directed RNA polymerases I and III subunit RPAC2
Contig21529_10	POLA1; DNA polymerase alpha subunit A [EC:2.7.7.7]
fu-GZKSX2B03HK38L_8	POLA2; DNA polymerase alpha subunit B
fu-G624HKO04IW1WQ_3	PRI2; DNA primase large subunit [EC:2.7.7.-]
fu-GY9GJ1Z02H1J14_4	POLD1; DNA polymerase delta subunit 1 [EC:2.7.7.7]
fu-GY9GJ1Z02JCG1A_1	POLD2; DNA polymerase delta subunit 2
Contig83_19	POLD3; DNA polymerase delta subunit 3
fu-G624HKO04IL83O_4	POLE1; DNA polymerase epsilon subunit 1 [EC:2.7.7.7]
Contig1308_5	POLE3; DNA polymerase epsilon subunit 3 [EC:2.7.7.7]
Contig20424_5	E2.7.1.48, udk; uridine kinase [EC:2.7.1.48]
Contig8457_8	upp, UPRT; uracil phosphoribosyltransferase [EC:2.4.2.9]
Contig22329_2	upp, UPRT; uracil phosphoribosyltransferase [EC:2.4.2.9]
Contig2337_21	E1.3.1.2, DPYD; dihydropyrimidine dehydrogenase (NADP+) [EC:1.3.1.2]
Contig20545_6	E3.5.2.2, DPYS; dihydropyrimidinase [EC:3.5.2.2]
Contig18387_6	E3.5.1.6; beta-ureidopropionase [EC:3.5.1.6]
Contig13609_3	E3.5.4.1, codA; cytosine deaminase [EC:3.5.4.1]
Contig13378_7	E1.8.1.9, trxB; thioredoxin reductase (NADPH) [EC:1.8.1.9]
Contig18872_21	E1.8.1.9, trxB; thioredoxin reductase (NADPH) [EC:1.8.1.9]
Contig7945_8	RRM1; ribonucleoside-diphosphate reductase subunit M1 [EC:1.17.4.1]
Contig19182_8	RRM1; ribonucleoside-diphosphate reductase subunit M1 [EC:1.17.4.1]
Contig13635_5	RRM2; ribonucleoside-diphosphate reductase subunit M2 [EC:1.17.4.1]
Contig3978_7	E3.6.1.23, dut; dUTP pyrophosphatase [EC:3.6.1.23]
Contig7497_8	E3.5.4.5, cdd; cytidine deaminase [EC:3.5.4.5]
Contig10930_6	E2.7.4.9, tmk; dTMP kinase [EC:2.7.4.9]
Amino Acid Metabolism
00250 Alanine, aspartate and glutamate metabolism
Contig10692_18	GOT2; aspartate aminotransferase, mitchondrial [EC:2.6.1.1]
Contig12386_7	GOT2; aspartate aminotransferase, mitchondrial [EC:2.6.1.1]
Contig9166_12	ASP5; aspartate aminotransferase, chloroplastic [EC:2.6.1.1]
Contig1265_10	nadB; L-aspartate oxidase [EC:1.4.3.16]
Contig21552_7	nadB; L-aspartate oxidase [EC:1.4.3.16]
fu-G624HKO04JL2OQ_8	DDO; D-aspartate oxidase [EC:1.4.3.1]
Contig1624_30	asnB, ASNS; asparagine synthase (glutamine-hydrolysing) [EC:6.3.5.4]
Contig8710_14	asnB, ASNS; asparagine synthase (glutamine-hydrolysing) [EC:6.3.5.4]
Contig2648_11	NIT2; omega-amidase [EC:3.5.1.3]
Contig567_38	GPT, ALT; alanine transaminase [EC:2.6.1.2]
Contig13812_10	AGXT; alanine-glyoxylate transaminase / serine-glyoxylate transaminase / serine-pyruvate transaminase [EC:2.6.1.44 2.6.1.45 2.6.1.51]
Contig21988_12	AGXT; alanine-glyoxylate transaminase / serine-glyoxylate transaminase / serine-pyruvate transaminase [EC:2.6.1.44 2.6.1.45 2.6.1.51]
Contig7068_19	AGXT2; alanine-glyoxylate transaminase / (R)-3-amino-2-methylpropionate-pyruvate transaminase [EC:2.6.1.44 2.6.1.40]
fu-GZKSX2B03GJ0N4_10	E6.3.4.5, argG; argininosuccinate synthase [EC:6.3.4.5]
fu-GY9GJ1Z02JR561_7	E6.3.4.5, argG; argininosuccinate synthase [EC:6.3.4.5]
Contig2715_5	argH, ASL; argininosuccinate lyase [EC:4.3.2.1]
Contig21612_5	argH, ASL; argininosuccinate lyase [EC:4.3.2.1]
Contig12059_3	E6.3.4.4, purA; adenylosuccinate synthase [EC:6.3.4.4]
Contig1737_20	E4.3.2.2, purB; adenylosuccinate lyase [EC:4.3.2.2]
Contig20460_9	pyrB, PYR2; aspartate carbamoyltransferase catalytic subunit [EC:2.1.3.2]
Contig5727_7	E4.1.1.15, gadB, gadA, GAD; glutamate decarboxylase [EC:4.1.1.15]
Contig9944_23	E4.1.1.15, gadB, gadA, GAD; glutamate decarboxylase [EC:4.1.1.15]
Contig12362_11	E1.2.1.16, gabD; succinate-semialdehyde dehydrogenase (NADP+) [EC:1.2.1.16]
Contig5524_17	GLT1; glutamate synthase (NADPH/NADH) [EC:1.4.1.13 1.4.1.14]
Contig10823_5	GLT1; glutamate synthase (NADPH/NADH) [EC:1.4.1.13 1.4.1.14]
fu-G624HKO04I3EZ1_4	gltD; glutamate synthase (NADPH/NADH) small chain [EC:1.4.1.13 1.4.1.14]
Contig1755_19	E1.4.1.3; glutamate dehydrogenase (NAD(P)+) [EC:1.4.1.3]
Contig13614_16	E1.4.1.4, gdhA; glutamate dehydrogenase (NADP+) [EC:1.4.1.4]
Contig655_10	E1.5.1.12; 1-pyrroline-5-carboxylate dehydrogenase [EC:1.5.1.12]
Contig7465_10	glnA; glutamine synthetase [EC:6.3.1.2]
Contig10168_8	glnA; glutamine synthetase [EC:6.3.1.2]
fu-G624HKO04J1XLJ_4	glnA; glutamine synthetase [EC:6.3.1.2]
Contig10029_34	carB, CPA2; carbamoyl-phosphate synthase large subunit [EC:6.3.5.5]
Contig18452_33	carA, CPA1; carbamoyl-phosphate synthase small subunit [EC:6.3.5.5]
Contig5885_11	glsA, GLS; glutaminase [EC:3.5.1.2]
Contig21589_4	glsA, GLS; glutaminase [EC:3.5.1.2]
Contig5993_5	E2.6.1.16, glmS; glucosamine--fructose-6-phosphate aminotransferase (isomerizing) [EC:2.6.1.16]
Contig20920_9	E2.6.1.16, glmS; glucosamine--fructose-6-phosphate aminotransferase (isomerizing) [EC:2.6.1.16]
fu-GZKSX2B03GN5T3_9	E2.4.2.14, purF; amidophosphoribosyltransferase [EC:2.4.2.14]
fu-GZKSX2B03FWSO5_10	E2.4.2.14, purF; amidophosphoribosyltransferase [EC:2.4.2.14]
00260 Glycine, serine and threonine metabolism
Contig7619_7	E2.7.2.4, lysC; aspartate kinase [EC:2.7.2.4]
fu-G624HKO04JK4W1_2	E2.7.2.4, lysC; aspartate kinase [EC:2.7.2.4]
fu-GY9GJ1Z02HUH8S_7	asd; aspartate-semialdehyde dehydrogenase [EC:1.2.1.11]
fu-GY9GJ1Z02IH6BF_2	asd; aspartate-semialdehyde dehydrogenase [EC:1.2.1.11]
fu-GY9GJ1Z02H21TV_3	asd; aspartate-semialdehyde dehydrogenase [EC:1.2.1.11]
Contig15058_5	E1.1.1.3; homoserine dehydrogenase [EC:1.1.1.3]
Contig8488_21	thrC; threonine synthase [EC:4.2.3.1]
Contig7139_5	ltaE; threonine aldolase [EC:4.1.2.5]
fu-GZKSX2B03GA2YK_6	ltaE; threonine aldolase [EC:4.1.2.5]
Contig5698_10	glyA, SHMT; glycine hydroxymethyltransferase [EC:2.1.2.1]
Contig12273_10	serC, PSAT1; phosphoserine aminotransferase [EC:2.6.1.52]
Contig2805_32	gpmA, PGAM; 2,3-bisphosphoglycerate-dependent phosphoglycerate mutase [EC:5.4.2.1]
Contig16047_16	gpmI; 2,3-bisphosphoglycerate-independent phosphoglycerate mutase [EC:5.4.2.1]
Contig2766_3	gpmB; probable phosphoglycerate mutase [EC:5.4.2.1]
fu-GZKSX2B03HFTEN_4	ghrA; gyoxylate/hydroxypyruvate reductase A [EC:1.1.1.79 1.1.1.81]
fu-GZKSX2B03FRD9C_6	kbl, GCAT; glycine C-acetyltransferase [EC:2.3.1.29]
fu-GY9GJ1Z02GLCDM_4	kbl, GCAT; glycine C-acetyltransferase [EC:2.3.1.29]
fu-GY9GJ1Z02JQ0JC_4	kbl, GCAT; glycine C-acetyltransferase [EC:2.3.1.29]
Contig5104_15	TDH; threonine 3-dehydrogenase [EC:1.1.1.103]
Contig14382_18	E1.4.3.21, AOC2, AOC3, tynA; primary-amine oxidase [EC:1.4.3.21]
Contig21774_49	E1.4.3.21, AOC2, AOC3, tynA; primary-amine oxidase [EC:1.4.3.21]
Contig2465_17	GLDC, gcvP; glycine dehydrogenase [EC:1.4.4.2]
Contig8348_19	gcvPA; glycine dehydrogenase subunit 1 [EC:1.4.4.2]
Contig20668_16	gcvT, AMT; aminomethyltransferase [EC:2.1.2.10]
Contig6326_30	DLD, lpd, pdhD; dihydrolipoamide dehydrogenase [EC:1.8.1.4]
Contig22535_4	E1.4.3.3, DAO; D-amino-acid oxidase [EC:1.4.3.3]
Contig13812_10	AGXT; alanine-glyoxylate transaminase / serine-glyoxylate transaminase / serine-pyruvate transaminase [EC:2.6.1.44 2.6.1.45 2.6.1.51]
Contig21988_12	AGXT; alanine-glyoxylate transaminase / serine-glyoxylate transaminase / serine-pyruvate transaminase [EC:2.6.1.44 2.6.1.45 2.6.1.51]
Contig7068_19	AGXT2; alanine-glyoxylate transaminase / (R)-3-amino-2-methylpropionate-pyruvate transaminase [EC:2.6.1.44 2.6.1.40]
Contig12921_20	E1.1.99.1, betA, CHDH; choline dehydrogenase [EC:1.1.99.1]
Contig5416_7	PIPOX; sarcosine oxidase / L-pipecolate oxidase [EC:1.5.3.1 1.5.3.7]
Contig19345_3	E4.4.1.1; cystathionine gamma-lyase [EC:4.4.1.1]
fu-GZKSX2B03GWNTC_1	E4.3.1.19, ilvA, tdcB; threonine dehydratase [EC:4.3.1.19]
fu-G624HKO04JHCL9_3	E4.3.1.19, ilvA, tdcB; threonine dehydratase [EC:4.3.1.19]
Contig839_6	trpA; tryptophan synthase alpha chain [EC:4.2.1.20]
Contig15023_19	E4.2.1.20B, trpB; tryptophan synthase beta chain [EC:4.2.1.20]
00270 Cysteine and methionine metabolism
Contig20049_30	E2.3.1.30, cysE; serine O-acetyltransferase [EC:2.3.1.30]
Contig3159_25	cysK; cysteine synthase A [EC:2.5.1.47]
Contig10850_12	cysK; cysteine synthase A [EC:2.5.1.47]
Contig19345_3	E4.4.1.1; cystathionine gamma-lyase [EC:4.4.1.1]
Contig20508_14	metC; cystathionine beta-lyase [EC:4.4.1.8]
Contig2409_6	E2.1.1.13, metH; 5-methyltetrahydrofolate--homocysteine methyltransferase [EC:2.1.1.13]
fu-GY9GJ1Z02IZI3C_3	E2.1.1.14, metE; 5-methyltetrahydropteroyltriglutamate--homocysteine methyltransferase [EC:2.1.1.14]
Contig21500_9	E2.5.1.6, metK; S-adenosylmethionine synthetase [EC:2.5.1.6]
Contig21022_18	E4.1.1.50, speD; S-adenosylmethionine decarboxylase [EC:4.1.1.50]
Contig1995_3	E2.5.1.16, SRM, speE; spermidine synthase [EC:2.5.1.16]
Contig19548_3	E2.5.1.16, SRM, speE; spermidine synthase [EC:2.5.1.16]
Contig20119_3	E2.5.1.16, SRM, speE; spermidine synthase [EC:2.5.1.16]
fu-G624HKO04JPSJU_3	E2.5.1.16, SRM, speE; spermidine synthase [EC:2.5.1.16]
fu-G624HKO04IYO8U_8	mtnA; methylthioribose-1-phosphate isomerase [EC:5.3.1.23]
Contig15940_3	mtnB; methylthioribulose-1-phosphate dehydratase [EC:4.2.1.109]
Contig15237_16	mtnD, mtnZ, ADI1; 1,2-dihydroxy-3-keto-5-methylthiopentene dioxygenase [EC:1.13.11.53 1.13.11.54]
fu-GY9GJ1Z02FUQS7_4	ARO8; aromatic amino acid aminotransferase I [EC:2.6.1.57 2.6.1.27 2.6.1.5]
Contig769_6	E2.1.1.37, DNMT, dcm; DNA (cytosine-5-)-methyltransferase [EC:2.1.1.37]
Contig16432_10	E3.3.1.1, ahcY; adenosylhomocysteinase [EC:3.3.1.1]
Contig19722_17	E1.14.17.4; aminocyclopropanecarboxylate oxidase [EC:1.14.17.4]
Contig7619_7	E2.7.2.4, lysC; aspartate kinase [EC:2.7.2.4]
fu-G624HKO04JK4W1_2	E2.7.2.4, lysC; aspartate kinase [EC:2.7.2.4]
fu-GY9GJ1Z02HUH8S_7	asd; aspartate-semialdehyde dehydrogenase [EC:1.2.1.11]
fu-GY9GJ1Z02IH6BF_2	asd; aspartate-semialdehyde dehydrogenase [EC:1.2.1.11]
fu-GY9GJ1Z02H21TV_3	asd; aspartate-semialdehyde dehydrogenase [EC:1.2.1.11]
Contig15058_5	E1.1.1.3; homoserine dehydrogenase [EC:1.1.1.3]
Contig10692_18	GOT2; aspartate aminotransferase, mitchondrial [EC:2.6.1.1]
Contig12386_7	GOT2; aspartate aminotransferase, mitchondrial [EC:2.6.1.1]
Contig9166_12	ASP5; aspartate aminotransferase, chloroplastic [EC:2.6.1.1]
fu-G624HKO04JOO3E_9	E4.4.1.11; methionine-gamma-lyase [EC:4.4.1.11]
00280 Valine, leucine and isoleucine degradation
Contig11329_8	E2.6.1.42, ilvE; branched-chain amino acid aminotransferase [EC:2.6.1.42]
Contig11347_5	E2.6.1.42, ilvE; branched-chain amino acid aminotransferase [EC:2.6.1.42]
Contig12062_4	E2.6.1.42, ilvE; branched-chain amino acid aminotransferase [EC:2.6.1.42]
fu-GZKSX2B03GJRM9_4	E2.6.1.42, ilvE; branched-chain amino acid aminotransferase [EC:2.6.1.42]
fu-G624HKO04JSJ4F_8	E2.6.1.42, ilvE; branched-chain amino acid aminotransferase [EC:2.6.1.42]
fu-G624HKO04I4IB3_8	E2.6.1.42, ilvE; branched-chain amino acid aminotransferase [EC:2.6.1.42]
Contig7212_12	E2.3.1.168, bkdB; 2-oxoisovalerate dehydrogenase E2 component (dihydrolipoyl transacylase) [EC:2.3.1.168]
Contig6326_30	DLD, lpd, pdhD; dihydrolipoamide dehydrogenase [EC:1.8.1.4]
Contig12541_9	E1.3.99.10, ivd; isovaleryl-CoA dehydrogenase [EC:1.3.99.10]
fu-G624HKO04IN3CE_4	paaF, echA; enoyl-CoA hydratase [EC:4.2.1.17]
Contig2040_11	fadJ; 3-hydroxyacyl-CoA dehydrogenase / enoyl-CoA hydratase / 3-hydroxybutyryl-CoA epimerase [EC:1.1.1.35 4.2.1.17 5.1.2.3]
Contig4374_11	ACAA1; acetyl-CoA acyltransferase 1 [EC:2.3.1.16]
Contig6399_8	PCCB, pccB; propionyl-CoA carboxylase beta chain [EC:6.4.1.3]
Contig21881_6	MCEE; methylmalonyl-CoA epimerase [EC:5.1.99.1]
Contig20872_13	MUT; methylmalonyl-CoA mutase [EC:5.4.99.2]
Contig3099_6	E5.4.99.2B, mcmA2; methylmalonyl-CoA mutase, C-terminal domain [EC:5.4.99.2]
Contig9538_11	HIBCH; 3-hydroxyisobutyryl-CoA hydrolase [EC:3.1.2.4]
Contig4779_16	E1.1.1.31, mmsB; 3-hydroxyisobutyrate dehydrogenase [EC:1.1.1.31]
fu-GY9GJ1Z02HD649_3	E1.1.1.31, mmsB; 3-hydroxyisobutyrate dehydrogenase [EC:1.1.1.31]
fu-G624HKO04IUMF7_5	E1.1.1.31, mmsB; 3-hydroxyisobutyrate dehydrogenase [EC:1.1.1.31]
Contig4717_12	mmsA, iolA, ALDH6A1; malonate-semialdehyde dehydrogenase (acetylating) / methylmalonate-semialdehyde dehydrogenase [EC:1.2.1.18 1.2.1.27]
fu-G624HKO04JIHYQ_3	E6.4.1.4B; 3-methylcrotonyl-CoA carboxylase beta subunit [EC:6.4.1.4]
Contig512_3	AUH; methylglutaconyl-CoA hydratase [EC:4.2.1.18]
fu-G624HKO04IMB2J_4	AUH; methylglutaconyl-CoA hydratase [EC:4.2.1.18]
Contig12964_8	E4.1.3.4, HMGCL, hmgL; hydroxymethylglutaryl-CoA lyase [EC:4.1.3.4]
00290 Valine, leucine and isoleucine biosynthesis
fu-GZKSX2B03GWNTC_1	E4.3.1.19, ilvA, tdcB; threonine dehydratase [EC:4.3.1.19]
fu-G624HKO04JHCL9_3	E4.3.1.19, ilvA, tdcB; threonine dehydratase [EC:4.3.1.19]
Contig845_8	leuC; 3-isopropylmalate/(R)-2-methylmalate dehydratase large subunit [EC:4.2.1.33 4.2.1.35]
Contig18122_5	leuC; 3-isopropylmalate/(R)-2-methylmalate dehydratase large subunit [EC:4.2.1.33 4.2.1.35]
Contig21946_5	leuD; 3-isopropylmalate/(R)-2-methylmalate dehydratase small subunit [EC:4.2.1.33 4.2.1.35]
Contig11172_4	E2.2.1.6L, ilvB, ilvG, ilvI; acetolactate synthase I/II/III large subunit [EC:2.2.1.6]
fu-GY9GJ1Z02FJPSY_4	E2.2.1.6L, ilvB, ilvG, ilvI; acetolactate synthase I/II/III large subunit [EC:2.2.1.6]
fu-GY9GJ1Z02HSM23_3	ilvC; ketol-acid reductoisomerase [EC:1.1.1.86]
fu-G624HKO04INKAD_3	ilvC; ketol-acid reductoisomerase [EC:1.1.1.86]
Contig2416_14	ilvD; dihydroxy-acid dehydratase [EC:4.2.1.9]
Contig11329_8	E2.6.1.42, ilvE; branched-chain amino acid aminotransferase [EC:2.6.1.42]
Contig11347_5	E2.6.1.42, ilvE; branched-chain amino acid aminotransferase [EC:2.6.1.42]
Contig12062_4	E2.6.1.42, ilvE; branched-chain amino acid aminotransferase [EC:2.6.1.42]
fu-GZKSX2B03GJRM9_4	E2.6.1.42, ilvE; branched-chain amino acid aminotransferase [EC:2.6.1.42]
fu-G624HKO04JSJ4F_8	E2.6.1.42, ilvE; branched-chain amino acid aminotransferase [EC:2.6.1.42]
fu-G624HKO04I4IB3_8	E2.6.1.42, ilvE; branched-chain amino acid aminotransferase [EC:2.6.1.42]
Contig19926_21	leuA; 2-isopropylmalate synthase [EC:2.3.3.13]
Contig2562_21	PDHA, pdhA; pyruvate dehydrogenase E1 component subunit alpha [EC:1.2.4.1]
Contig5766_13	PDHA, pdhA; pyruvate dehydrogenase E1 component subunit alpha [EC:1.2.4.1]
Contig11503_9	PDHB, pdhB; pyruvate dehydrogenase E1 component subunit beta [EC:1.2.4.1]
Contig13932_6	PDHB, pdhB; pyruvate dehydrogenase E1 component subunit beta [EC:1.2.4.1]
00300 Lysine biosynthesis
Contig15058_5	E1.1.1.3; homoserine dehydrogenase [EC:1.1.1.3]
Contig7619_7	E2.7.2.4, lysC; aspartate kinase [EC:2.7.2.4]
fu-G624HKO04JK4W1_2	E2.7.2.4, lysC; aspartate kinase [EC:2.7.2.4]
fu-GY9GJ1Z02HUH8S_7	asd; aspartate-semialdehyde dehydrogenase [EC:1.2.1.11]
fu-GY9GJ1Z02IH6BF_2	asd; aspartate-semialdehyde dehydrogenase [EC:1.2.1.11]
fu-GY9GJ1Z02H21TV_3	asd; aspartate-semialdehyde dehydrogenase [EC:1.2.1.11]
Contig7578_15	dapA; dihydrodipicolinate synthase [EC:4.2.1.52]
Contig18880_8	dapA; dihydrodipicolinate synthase [EC:4.2.1.52]
fu-G624HKO04IEYNI_7	dapB; dihydrodipicolinate reductase [EC:1.3.1.26]
Contig15985_13	dapF; diaminopimelate epimerase [EC:5.1.1.7]
Contig20554_9	E2.6.1.83; LL-diaminopimelate aminotransferase [EC:2.6.1.83]
fu-GZKSX2B03HMHXN_10	lysA; diaminopimelate decarboxylase [EC:4.1.1.20]
fu-GY9GJ1Z02GH819_4	AADAT, KAT2; kynurenine/2-aminoadipate aminotransferase [EC:2.6.1.7 2.6.1.39]
fu-GY9GJ1Z02F27FE_3	AADAT, KAT2; kynurenine/2-aminoadipate aminotransferase [EC:2.6.1.7 2.6.1.39]
fu-GY9GJ1Z02FUQS7_4	ARO8; aromatic amino acid aminotransferase I [EC:2.6.1.57 2.6.1.27 2.6.1.5]
00310 Lysine degradation
fu-GY9GJ1Z02GH819_4	AADAT, KAT2; kynurenine/2-aminoadipate aminotransferase [EC:2.6.1.7 2.6.1.39]
fu-GY9GJ1Z02F27FE_3	AADAT, KAT2; kynurenine/2-aminoadipate aminotransferase [EC:2.6.1.7 2.6.1.39]
Contig20845_21	OGDH, sucA; 2-oxoglutarate dehydrogenase E1 component [EC:1.2.4.2]
Contig8982_12	DLST, sucB; 2-oxoglutarate dehydrogenase E2 component (dihydrolipoamide succinyltransferase) [EC:2.3.1.61]
fu-G624HKO04IN3CE_4	paaF, echA; enoyl-CoA hydratase [EC:4.2.1.17]
Contig2040_11	fadJ; 3-hydroxyacyl-CoA dehydrogenase / enoyl-CoA hydratase / 3-hydroxybutyryl-CoA epimerase [EC:1.1.1.35 4.2.1.17 5.1.2.3]
Contig5416_7	PIPOX; sarcosine oxidase / L-pipecolate oxidase [EC:1.5.3.1 1.5.3.7]
Contig20546_5	SETD2, SET2; histone-lysine N-methyltransferase SETD2 [EC:2.1.1.43]
fu-GZKSX2B03F73AT_3	SETDB; histone-lysine N-methyltransferase SETDB [EC:2.1.1.43]
00330 Arginine and proline metabolism
Contig13609_3	E3.5.4.1, codA; cytosine deaminase [EC:3.5.4.1]
Contig1390_10	E4.1.1.19S, speA; arginine decarboxylase [EC:4.1.1.19]
Contig20382_16	E3.5.3.12; agmatine deiminase [EC:3.5.3.12]
fu-GY9GJ1Z02GUVXW_4	E4.1.1.17, ODC1, speC, speF; ornithine decarboxylase [EC:4.1.1.17]
Contig1995_3	E2.5.1.16, SRM, speE; spermidine synthase [EC:2.5.1.16]
Contig19548_3	E2.5.1.16, SRM, speE; spermidine synthase [EC:2.5.1.16]
Contig20119_3	E2.5.1.16, SRM, speE; spermidine synthase [EC:2.5.1.16]
fu-G624HKO04JPSJU_3	E2.5.1.16, SRM, speE; spermidine synthase [EC:2.5.1.16]
Contig21022_18	E4.1.1.50, speD; S-adenosylmethionine decarboxylase [EC:4.1.1.50]
fu-GZKSX2B03GKX2Z_3	CNDP1; beta-Ala-His dipeptidase [EC:3.4.13.20]
Contig9757_10	CRNS1, ATPGD1; carnosine synthase [EC:6.3.2.11]
Contig14135_14	E3.5.1.4, amiE; amidase [EC:3.5.1.4]
Contig20436_6	E2.6.1.13, rocD; ornithine--oxo-acid transaminase [EC:2.6.1.13]
Contig1075_4	E1.5.1.2, proC; pyrroline-5-carboxylate reductase [EC:1.5.1.2]
Contig1920_9	E1.5.99.8; proline dehydrogenase [EC:1.5.99.8]
Contig12319_3	E1.5.99.8; proline dehydrogenase [EC:1.5.99.8]
Contig655_10	E1.5.1.12; 1-pyrroline-5-carboxylate dehydrogenase [EC:1.5.1.12]
Contig18177_8	proB; glutamate 5-kinase [EC:2.7.2.11]
Contig21125_12	proA; glutamate-5-semialdehyde dehydrogenase [EC:1.2.1.41]
Contig15331_7	ALDH18A1, P5CS; delta-1-pyrroline-5-carboxylate synthetase [EC:2.7.2.11 1.2.1.41]
fu-G624HKO04IZOKA_3	pip; proline iminopeptidase [EC:3.4.11.5]
Contig5576_8	E1.14.11.2; prolyl 4-hydroxylase [EC:1.14.11.2]
Contig5584_16	E1.14.11.2; prolyl 4-hydroxylase [EC:1.14.11.2]
Contig9756_7	E1.14.11.2; prolyl 4-hydroxylase [EC:1.14.11.2]
Contig10692_18	GOT2; aspartate aminotransferase, mitchondrial [EC:2.6.1.1]
Contig12386_7	GOT2; aspartate aminotransferase, mitchondrial [EC:2.6.1.1]
Contig9166_12	ASP5; aspartate aminotransferase, chloroplastic [EC:2.6.1.1]
Contig22535_4	E1.4.3.3, DAO; D-amino-acid oxidase [EC:1.4.3.3]
Contig6357_9	OTC, argF, argI; ornithine carbamoyltransferase [EC:2.1.3.3]
fu-GZKSX2B03GJ0N4_10	E6.3.4.5, argG; argininosuccinate synthase [EC:6.3.4.5]
fu-GY9GJ1Z02JR561_7	E6.3.4.5, argG; argininosuccinate synthase [EC:6.3.4.5]
Contig2715_5	argH, ASL; argininosuccinate lyase [EC:4.3.2.1]
Contig21612_5	argH, ASL; argininosuccinate lyase [EC:4.3.2.1]
fu-GY9GJ1Z02IEB6W_9	NOS2; nitric-oxide synthase, inducible [EC:1.14.13.39]
Contig10555_7	NOA1; nitric-oxide synthase, plant [EC:1.14.13.39]
Contig5885_11	glsA, GLS; glutaminase [EC:3.5.1.2]
Contig21589_4	glsA, GLS; glutaminase [EC:3.5.1.2]
Contig7465_10	glnA; glutamine synthetase [EC:6.3.1.2]
Contig10168_8	glnA; glutamine synthetase [EC:6.3.1.2]
fu-G624HKO04J1XLJ_4	glnA; glutamine synthetase [EC:6.3.1.2]
Contig1755_19	E1.4.1.3; glutamate dehydrogenase (NAD(P)+) [EC:1.4.1.3]
Contig13614_16	E1.4.1.4, gdhA; glutamate dehydrogenase (NADP+) [EC:1.4.1.4]
Contig4514_4	argAB; amino-acid N-acetyltransferase [EC:2.3.1.1]
Contig3656_4	argJ; glutamate N-acetyltransferase / amino-acid N-acetyltransferase [EC:2.3.1.35 2.3.1.1]
Contig18030_7	argB; acetylglutamate kinase [EC:2.7.2.8]
Contig11593_17	argC; N-acetyl-gamma-glutamyl-phosphate reductase [EC:1.2.1.38]
Contig22465_10	E2.6.1.11, argD; acetylornithine aminotransferase [EC:2.6.1.11]
00340 Histidine metabolism
Contig14746_8	E2.4.2.17, hisG; ATP phosphoribosyltransferase [EC:2.4.2.17]
Contig1782_10	hisIE; phosphoribosyl-ATP pyrophosphohydrolase / phosphoribosyl-AMP cyclohydrolase [EC:3.6.1.31 3.5.4.19]
Contig7826_8	E5.3.1.16, hisA; phosphoribosylformimino-5-aminoimidazole carboxamide ribotide isomerase [EC:5.3.1.16]
Contig502_3	HIS7; glutamine amidotransferase / cyclase [EC:2.4.2.- 4.1.3.-]
Contig17164_5	E4.2.1.19, hisB; imidazoleglycerol-phosphate dehydratase [EC:4.2.1.19]
Contig17449_13	hisC; histidinol-phosphate aminotransferase [EC:2.6.1.9]
fu-GZKSX2B03GIFEB_3	hisC; histidinol-phosphate aminotransferase [EC:2.6.1.9]
Contig7984_3	hutH, HAL; histidine ammonia-lyase [EC:4.3.1.3]
Contig8673_31	E4.1.1.22, HDC; histidine decarboxylase [EC:4.1.1.22]
fu-GY9GJ1Z02IJIIN_3	DDC; aromatic-L-amino-acid decarboxylase [EC:4.1.1.28]
Contig9757_10	CRNS1, ATPGD1; carnosine synthase [EC:6.3.2.11]
fu-GZKSX2B03GKX2Z_3	CNDP1; beta-Ala-His dipeptidase [EC:3.4.13.20]
Contig6707_8	E2.1.1.-; [EC:2.1.1.-]
Contig16848_11	E2.1.1.-; [EC:2.1.1.-]
fu-GY9GJ1Z02HRHN2_3	E2.1.1.-; [EC:2.1.1.-]
fu-G624HKO04JQ8C7_4	E2.1.1.-; [EC:2.1.1.-]
00350 Tyrosine metabolism
Contig10692_18	GOT2; aspartate aminotransferase, mitchondrial [EC:2.6.1.1]
Contig12386_7	GOT2; aspartate aminotransferase, mitchondrial [EC:2.6.1.1]
Contig9166_12	ASP5; aspartate aminotransferase, chloroplastic [EC:2.6.1.1]
Contig17449_13	hisC; histidinol-phosphate aminotransferase [EC:2.6.1.9]
fu-GZKSX2B03GIFEB_3	hisC; histidinol-phosphate aminotransferase [EC:2.6.1.9]
fu-GY9GJ1Z02FUQS7_4	ARO8; aromatic amino acid aminotransferase I [EC:2.6.1.57 2.6.1.27 2.6.1.5]
Contig3163_14	E1.13.11.5, hmgA; homogentisate 1,2-dioxygenase [EC:1.13.11.5]
Contig963_11	E3.7.1.2, FAH; fumarylacetoacetase [EC:3.7.1.2]
fu-GY9GJ1Z02F1R3L_10	E3.7.1.2, FAH; fumarylacetoacetase [EC:3.7.1.2]
fu-GY9GJ1Z02IJIIN_3	DDC; aromatic-L-amino-acid decarboxylase [EC:4.1.1.28]
Contig14382_18	E1.4.3.21, AOC2, AOC3, tynA; primary-amine oxidase [EC:1.4.3.21]
Contig21774_49	E1.4.3.21, AOC2, AOC3, tynA; primary-amine oxidase [EC:1.4.3.21]
Contig7459_10	frmA, ADH5, adhC; S-(hydroxymethyl)glutathione dehydrogenase / alcohol dehydrogenase [EC:1.1.1.284 1.1.1.1]
fu-GY9GJ1Z02FRX2R_4	adhP; alcohol dehydrogenase, propanol-preferring [EC:1.1.1.1]
Contig15291_21	E1.1.1.1, adh; alcohol dehydrogenase [EC:1.1.1.1]
Contig12362_11	E1.2.1.16, gabD; succinate-semialdehyde dehydrogenase (NADP+) [EC:1.2.1.16]
Contig6707_8	E2.1.1.-; [EC:2.1.1.-]
Contig16848_11	E2.1.1.-; [EC:2.1.1.-]
fu-GY9GJ1Z02HRHN2_3	E2.1.1.-; [EC:2.1.1.-]
fu-G624HKO04JQ8C7_4	E2.1.1.-; [EC:2.1.1.-]
fu-GZKSX2B03FVJ85_4	MIF; phenylpyruvate tautomerase [EC:5.3.2.1]
00360 Phenylalanine metabolism
fu-G624HKO04JTRIN_6	phhA, PAH; phenylalanine-4-hydroxylase [EC:1.14.16.1]
fu-GY9GJ1Z02IJIIN_3	DDC; aromatic-L-amino-acid decarboxylase [EC:4.1.1.28]
Contig14382_18	E1.4.3.21, AOC2, AOC3, tynA; primary-amine oxidase [EC:1.4.3.21]
Contig21774_49	E1.4.3.21, AOC2, AOC3, tynA; primary-amine oxidase [EC:1.4.3.21]
fu-G624HKO04IN3CE_4	paaF, echA; enoyl-CoA hydratase [EC:4.2.1.17]
Contig22445_9	paaH, hbd, fadB, mmgB; 3-hydroxybutyryl-CoA dehydrogenase [EC:1.1.1.157]
Contig10692_18	GOT2; aspartate aminotransferase, mitchondrial [EC:2.6.1.1]
Contig12386_7	GOT2; aspartate aminotransferase, mitchondrial [EC:2.6.1.1]
Contig9166_12	ASP5; aspartate aminotransferase, chloroplastic [EC:2.6.1.1]
Contig17449_13	hisC; histidinol-phosphate aminotransferase [EC:2.6.1.9]
fu-GZKSX2B03GIFEB_3	hisC; histidinol-phosphate aminotransferase [EC:2.6.1.9]
fu-GY9GJ1Z02FUQS7_4	ARO8; aromatic amino acid aminotransferase I [EC:2.6.1.57 2.6.1.27 2.6.1.5]
fu-GZKSX2B03FVJ85_4	MIF; phenylpyruvate tautomerase [EC:5.3.2.1]
Contig16998_22	PRDX6; peroxiredoxin 6, 1-Cys peroxiredoxin [EC:1.11.1.7 1.11.1.15 3.1.1.-]
Contig14135_14	E3.5.1.4, amiE; amidase [EC:3.5.1.4]
fu-G624HKO04I3A0Q_4	hcaA1, hcaE; 3-phenylpropionate/cinnamic acid dioxygenase subunit alpha [EC:1.14.12.19]
fu-GY9GJ1Z02JX7KZ_10	mhpD; 2-keto-4-pentenoate hydratase [EC:4.2.1.80]
00380 Tryptophan metabolism
Contig21349_2	kynB; arylformamidase [EC:3.5.1.9]
Contig11695_18	E1.14.13.9; kynurenine 3-monooxygenase [EC:1.14.13.9]
Contig15732_16	E1.14.13.9; kynurenine 3-monooxygenase [EC:1.14.13.9]
Contig20845_21	OGDH, sucA; 2-oxoglutarate dehydrogenase E1 component [EC:1.2.4.2]
fu-G624HKO04IN3CE_4	paaF, echA; enoyl-CoA hydratase [EC:4.2.1.17]
Contig2040_11	fadJ; 3-hydroxyacyl-CoA dehydrogenase / enoyl-CoA hydratase / 3-hydroxybutyryl-CoA epimerase [EC:1.1.1.35 4.2.1.17 5.1.2.3]
fu-GY9GJ1Z02GH819_4	AADAT, KAT2; kynurenine/2-aminoadipate aminotransferase [EC:2.6.1.7 2.6.1.39]
fu-GY9GJ1Z02F27FE_3	AADAT, KAT2; kynurenine/2-aminoadipate aminotransferase [EC:2.6.1.7 2.6.1.39]
fu-GY9GJ1Z02IJIIN_3	DDC; aromatic-L-amino-acid decarboxylase [EC:4.1.1.28]
fu-GY9GJ1Z02FUQS7_4	ARO8; aromatic amino acid aminotransferase I [EC:2.6.1.57 2.6.1.27 2.6.1.5]
Contig14135_14	E3.5.1.4, amiE; amidase [EC:3.5.1.4]
Contig12382_11	katE, CAT; catalase [EC:1.11.1.6]
Contig18592_45	katE, CAT; catalase [EC:1.11.1.6]
00400 Phenylalanine, tyrosine and tryptophan biosynthesis
Contig11368_10	E2.5.1.54, aroF, aroG, aroH; 3-deoxy-7-phosphoheptulonate synthase [EC:2.5.1.54]
fu-G624HKO04IIITL_3	aroB; 3-dehydroquinate synthase [EC:4.2.3.4]
fu-GZKSX2B03GE9IM_3	K11646; dehydroquinate synthase II [EC:1.4.1.-]
Contig4893_6	aroDE, DHQ-SDH; 3-dehydroquinate dehydratase / shikimate dehydrogenase [EC:4.2.1.10 1.1.1.25]
Contig5682_5	E2.7.1.71, aroK, aroL; shikimate kinase [EC:2.7.1.71]
fu-G624HKO04JPN2E_6	aroA; 3-phosphoshikimate 1-carboxyvinyltransferase [EC:2.5.1.19]
Contig5944_10	aroC; chorismate synthase [EC:4.2.3.5]
Contig16213_7	trpE; anthranilate synthase component I [EC:4.1.3.27]
Contig5545_13	trpG; anthranilate synthase component II [EC:4.1.3.27]
Contig18016_4	trpD; anthranilate phosphoribosyltransferase [EC:2.4.2.18]
Contig839_6	trpA; tryptophan synthase alpha chain [EC:4.2.1.20]
Contig15023_19	E4.2.1.20B, trpB; tryptophan synthase beta chain [EC:4.2.1.20]
fu-G624HKO04JKC8B_8	E5.4.99.5; chorismate mutase [EC:5.4.99.5]
Contig20710_4	TYRAAT; arogenate dehydrogenase (NADP+), plant [EC:1.3.1.78]
Contig5482_5	ADT, PDT; arogenate/prephenate dehydratase [EC:4.2.1.91 4.2.1.51]
Contig10692_18	GOT2; aspartate aminotransferase, mitchondrial [EC:2.6.1.1]
Contig12386_7	GOT2; aspartate aminotransferase, mitchondrial [EC:2.6.1.1]
Contig9166_12	ASP5; aspartate aminotransferase, chloroplastic [EC:2.6.1.1]
Contig17449_13	hisC; histidinol-phosphate aminotransferase [EC:2.6.1.9]
fu-GZKSX2B03GIFEB_3	hisC; histidinol-phosphate aminotransferase [EC:2.6.1.9]
fu-GY9GJ1Z02FUQS7_4	ARO8; aromatic amino acid aminotransferase I [EC:2.6.1.57 2.6.1.27 2.6.1.5]
fu-G624HKO04JTRIN_6	phhA, PAH; phenylalanine-4-hydroxylase [EC:1.14.16.1]
01007 Amino acid related enzymes [BR:ko01007]
Metabolism of Other Amino Acids
00410 beta-Alanine metabolism
Contig5727_7	E4.1.1.15, gadB, gadA, GAD; glutamate decarboxylase [EC:4.1.1.15]
Contig9944_23	E4.1.1.15, gadB, gadA, GAD; glutamate decarboxylase [EC:4.1.1.15]
fu-GZKSX2B03GKX2Z_3	CNDP1; beta-Ala-His dipeptidase [EC:3.4.13.20]
Contig9757_10	CRNS1, ATPGD1; carnosine synthase [EC:6.3.2.11]
Contig1995_3	E2.5.1.16, SRM, speE; spermidine synthase [EC:2.5.1.16]
Contig19548_3	E2.5.1.16, SRM, speE; spermidine synthase [EC:2.5.1.16]
Contig20119_3	E2.5.1.16, SRM, speE; spermidine synthase [EC:2.5.1.16]
fu-G624HKO04JPSJU_3	E2.5.1.16, SRM, speE; spermidine synthase [EC:2.5.1.16]
Contig14382_18	E1.4.3.21, AOC2, AOC3, tynA; primary-amine oxidase [EC:1.4.3.21]
Contig21774_49	E1.4.3.21, AOC2, AOC3, tynA; primary-amine oxidase [EC:1.4.3.21]
Contig2337_21	E1.3.1.2, DPYD; dihydropyrimidine dehydrogenase (NADP+) [EC:1.3.1.2]
Contig20545_6	E3.5.2.2, DPYS; dihydropyrimidinase [EC:3.5.2.2]
Contig18387_6	E3.5.1.6; beta-ureidopropionase [EC:3.5.1.6]
Contig9538_11	HIBCH; 3-hydroxyisobutyryl-CoA hydrolase [EC:3.1.2.4]
fu-G624HKO04IN3CE_4	paaF, echA; enoyl-CoA hydratase [EC:4.2.1.17]
Contig2040_11	fadJ; 3-hydroxyacyl-CoA dehydrogenase / enoyl-CoA hydratase / 3-hydroxybutyryl-CoA epimerase [EC:1.1.1.35 4.2.1.17 5.1.2.3]
Contig4717_12	mmsA, iolA, ALDH6A1; malonate-semialdehyde dehydrogenase (acetylating) / methylmalonate-semialdehyde dehydrogenase [EC:1.2.1.18 1.2.1.27]
00430 Taurine and hypotaurine metabolism
Contig5727_7	E4.1.1.15, gadB, gadA, GAD; glutamate decarboxylase [EC:4.1.1.15]
Contig9944_23	E4.1.1.15, gadB, gadA, GAD; glutamate decarboxylase [EC:4.1.1.15]
Contig2863_13	ADO; cysteamine dioxygenase [EC:1.13.11.19]
Contig17473_5	ggt; gamma-glutamyltranspeptidase [EC:2.3.2.2]
Contig21365_4	ggt; gamma-glutamyltranspeptidase [EC:2.3.2.2]
fu-G624HKO04JFY9E_3	ggt; gamma-glutamyltranspeptidase [EC:2.3.2.2]
Contig2345_10	ackA; acetate kinase [EC:2.7.2.1]
Contig13386_13	ackA; acetate kinase [EC:2.7.2.1]
00440 Phosphonate and phosphinate metabolism
Contig12265_6	E1.1.99.-; [EC:1.1.99.-]
Contig4239_18	E2.7.7.14, PCYT2; ethanolamine-phosphate cytidylyltransferase [EC:2.7.7.14]
Contig7184_4	EPT1; ethanolaminephosphotransferase [EC:2.7.8.1]
Contig20767_12	E2.7.7.15, PCYT1; choline-phosphate cytidylyltransferase [EC:2.7.7.15]
00450 Selenocompound metabolism
Contig20508_14	metC; cystathionine beta-lyase [EC:4.4.1.8]
Contig2409_6	E2.1.1.13, metH; 5-methyltetrahydrofolate--homocysteine methyltransferase [EC:2.1.1.13]
fu-GY9GJ1Z02IZI3C_3	E2.1.1.14, metE; 5-methyltetrahydropteroyltriglutamate--homocysteine methyltransferase [EC:2.1.1.14]
Contig19345_3	E4.4.1.1; cystathionine gamma-lyase [EC:4.4.1.1]
fu-G624HKO04JOO3E_9	E4.4.1.11; methionine-gamma-lyase [EC:4.4.1.11]
Contig1413_7	sufS; cysteine desulfurase / selenocysteine lyase [EC:2.8.1.7 4.4.1.16]
Contig13378_7	E1.8.1.9, trxB; thioredoxin reductase (NADPH) [EC:1.8.1.9]
Contig18872_21	E1.8.1.9, trxB; thioredoxin reductase (NADPH) [EC:1.8.1.9]
Contig2573_20	E2.7.7.4C, met3; sulfate adenylyltransferase [EC:2.7.7.4]
Contig8253_7	MARS, metG; methionyl-tRNA synthetase [EC:6.1.1.10]
Contig11030_5	MARS, metG; methionyl-tRNA synthetase [EC:6.1.1.10]
00460 Cyanoamino acid metabolism
Contig14135_14	E3.5.1.4, amiE; amidase [EC:3.5.1.4]
fu-G624HKO04IBCSB_9	E3.2.1.21; beta-glucosidase [EC:3.2.1.21]
Contig2627_11	bglX; beta-glucosidase [EC:3.2.1.21]
Contig5089_12	bglX; beta-glucosidase [EC:3.2.1.21]
Contig9435_6	bglX; beta-glucosidase [EC:3.2.1.21]
Contig16219_17	bglB; beta-glucosidase [EC:3.2.1.21]
Contig17473_5	ggt; gamma-glutamyltranspeptidase [EC:2.3.2.2]
Contig21365_4	ggt; gamma-glutamyltranspeptidase [EC:2.3.2.2]
fu-G624HKO04JFY9E_3	ggt; gamma-glutamyltranspeptidase [EC:2.3.2.2]
Contig5698_10	glyA, SHMT; glycine hydroxymethyltransferase [EC:2.1.2.1]
00471 D-Glutamine and D-glutamate metabolism
Contig5885_11	glsA, GLS; glutaminase [EC:3.5.1.2]
Contig21589_4	glsA, GLS; glutaminase [EC:3.5.1.2]
Contig1755_19	E1.4.1.3; glutamate dehydrogenase (NAD(P)+) [EC:1.4.1.3]
00472 D-Arginine and D-ornithine metabolism
Contig22535_4	E1.4.3.3, DAO; D-amino-acid oxidase [EC:1.4.3.3]
00473 D-Alanine metabolism
00480 Glutathione metabolism
Contig17473_5	ggt; gamma-glutamyltranspeptidase [EC:2.3.2.2]
Contig21365_4	ggt; gamma-glutamyltranspeptidase [EC:2.3.2.2]
fu-G624HKO04JFY9E_3	ggt; gamma-glutamyltranspeptidase [EC:2.3.2.2]
Contig677_15	E3.5.2.9; 5-oxoprolinase (ATP-hydrolysing) [EC:3.5.2.9]
Contig97_3	gshA; glutamate--cysteine ligase [EC:6.3.2.2]
Contig20418_8	pepN; aminopeptidase N [EC:3.4.11.2]
Contig5042_7	K01270, pepD; dipeptidase D [EC:3.4.13.-]
Contig1158_11	E2.5.1.18, gst; glutathione S-transferase [EC:2.5.1.18]
Contig2777_3	E2.5.1.18, gst; glutathione S-transferase [EC:2.5.1.18]
Contig2855_32	E2.5.1.18, gst; glutathione S-transferase [EC:2.5.1.18]
Contig5096_13	E2.5.1.18, gst; glutathione S-transferase [EC:2.5.1.18]
Contig5997_4	E2.5.1.18, gst; glutathione S-transferase [EC:2.5.1.18]
Contig12503_11	E2.5.1.18, gst; glutathione S-transferase [EC:2.5.1.18]
Contig13385_16	E2.5.1.18, gst; glutathione S-transferase [EC:2.5.1.18]
Contig19633_10	E2.5.1.18, gst; glutathione S-transferase [EC:2.5.1.18]
Contig390_33	E1.8.1.7, GSR, gor; glutathione reductase (NADPH) [EC:1.8.1.7]
Contig185_10	IDH1, IDH2, icd; isocitrate dehydrogenase [EC:1.1.1.42]
Contig10502_40	E1.1.1.44, PGD, gnd; 6-phosphogluconate dehydrogenase [EC:1.1.1.44]
Contig4037_16	G6PD, zwf; glucose-6-phosphate 1-dehydrogenase [EC:1.1.1.49]
Contig13083_10	G6PD, zwf; glucose-6-phosphate 1-dehydrogenase [EC:1.1.1.49]
Contig12939_10	TXNDC12; protein-disulfide reductase (glutathione) [EC:1.8.4.2]
Contig12046_21	E1.11.1.9; glutathione peroxidase [EC:1.11.1.9]
fu-GY9GJ1Z02GUVXW_4	E4.1.1.17, ODC1, speC, speF; ornithine decarboxylase [EC:4.1.1.17]
Contig1995_3	E2.5.1.16, SRM, speE; spermidine synthase [EC:2.5.1.16]
Contig19548_3	E2.5.1.16, SRM, speE; spermidine synthase [EC:2.5.1.16]
Contig20119_3	E2.5.1.16, SRM, speE; spermidine synthase [EC:2.5.1.16]
fu-G624HKO04JPSJU_3	E2.5.1.16, SRM, speE; spermidine synthase [EC:2.5.1.16]
Contig2872_17	E1.11.1.11; L-ascorbate peroxidase [EC:1.11.1.11]
fu-GY9GJ1Z02GPZO4_8	E1.11.1.11; L-ascorbate peroxidase [EC:1.11.1.11]
Contig7945_8	RRM1; ribonucleoside-diphosphate reductase subunit M1 [EC:1.17.4.1]
Contig19182_8	RRM1; ribonucleoside-diphosphate reductase subunit M1 [EC:1.17.4.1]
Contig13635_5	RRM2; ribonucleoside-diphosphate reductase subunit M2 [EC:1.17.4.1]
Glycan Biosynthesis and Metabolism
01003 Glycosyltransferases [BR:ko01003]
00510 N-Glycan biosynthesis
Contig3123_3	E2.7.1.108; dolichol kinase [EC:2.7.1.108]
Contig2591_6	ALG7; UDP-N-acetylglucosamine--dolichyl-phosphate N-acetylglucosaminephosphotransferase [EC:2.7.8.15]
Contig5074_7	ALG5; dolichyl-phosphate beta-glucosyltransferase [EC:2.4.1.117]
Contig14957_11	ALG5; dolichyl-phosphate beta-glucosyltransferase [EC:2.4.1.117]
fu-G624HKO04JY6O7_5	ALG14; beta-1,4-N-acetylglucosaminyltransferase [EC:2.4.1.141]
Contig19942_18	DPM1; dolichol-phosphate mannosyltransferase [EC:2.4.1.83]
Contig6504_13	ALG2; alpha-1,3/alpha-1,6-mannosyltransferase [EC:2.4.1.132 2.4.1.257]
Contig22121_9	ALG11; alpha-1,2-mannosyltransferase [EC:2.4.1.-]
fu-GZKSX2B03HDOUW_9	RFT1; oligosaccharidyl-lipid flippase family
Contig21664_9	ALG9; alpha-1,2-mannosyltransferase [EC:2.4.1.259 2.4.1.261]
fu-G624HKO04JC9NY_10	ALG12; alpha-1,6-mannosyltransferase [EC:2.4.1.260]
Contig13094_10	ALG6; alpha-1,3-glucosyltransferase [EC:2.4.1.267]
Contig19956_12	ALG6; alpha-1,3-glucosyltransferase [EC:2.4.1.267]
Contig6059_14	ALG8; alpha-1,3-glucosyltransferase [EC:2.4.1.265]
Contig22305_5	ALG10; alpha-1,2-glucosyltransferase [EC:2.4.1.256]
Contig4378_6	STT3; dolichyl-diphosphooligosaccharide--protein glycosyltransferase [EC:2.4.1.119]
Contig17001_6	STT3; dolichyl-diphosphooligosaccharide--protein glycosyltransferase [EC:2.4.1.119]
Contig15890_6	OST1, RPN1; oligosaccharyltransferase complex subunit alpha (ribophorin I)
fu-GY9GJ1Z02FQTNY_3	OST1, RPN1; oligosaccharyltransferase complex subunit alpha (ribophorin I)
Contig22572_7	OST3, OST6; oligosaccharyltransferase complex subunit gamma
Contig2592_12	WBP1; oligosaccharyltransferase complex subunit beta
fu-G624HKO04IBCKM_9	GCS1; mannosyl-oligosaccharide glucosidase [EC:3.2.1.106]
Contig12051_8	GANAB; alpha 1,3-glucosidase [EC:3.2.1.84]
Contig7948_15	MAN1; mannosyl-oligosaccharide alpha-1,2-mannosidase [EC:3.2.1.113]
Contig598_3	MGAT1; alpha-1,3-mannosyl-glycoprotein beta-1,2-N-acetylglucosaminyltransferase [EC:2.4.1.101]
Contig7869_4	SIAT2, ST6GAL2; beta-galactoside alpha2,6-sialyltransferase (sialyltransferase 2) [EC:2.4.99.1]
00513 Various types of N-glycan biosynthesis
fu-G624HKO04JY6O7_5	ALG14; beta-1,4-N-acetylglucosaminyltransferase [EC:2.4.1.141]
Contig6504_13	ALG2; alpha-1,3/alpha-1,6-mannosyltransferase [EC:2.4.1.132 2.4.1.257]
Contig22121_9	ALG11; alpha-1,2-mannosyltransferase [EC:2.4.1.-]
Contig21664_9	ALG9; alpha-1,2-mannosyltransferase [EC:2.4.1.259 2.4.1.261]
fu-G624HKO04JC9NY_10	ALG12; alpha-1,6-mannosyltransferase [EC:2.4.1.260]
Contig4378_6	STT3; dolichyl-diphosphooligosaccharide--protein glycosyltransferase [EC:2.4.1.119]
Contig17001_6	STT3; dolichyl-diphosphooligosaccharide--protein glycosyltransferase [EC:2.4.1.119]
Contig15890_6	OST1, RPN1; oligosaccharyltransferase complex subunit alpha (ribophorin I)
fu-GY9GJ1Z02FQTNY_3	OST1, RPN1; oligosaccharyltransferase complex subunit alpha (ribophorin I)
Contig22572_7	OST3, OST6; oligosaccharyltransferase complex subunit gamma
Contig2592_12	WBP1; oligosaccharyltransferase complex subunit beta
Contig7948_15	MAN1; mannosyl-oligosaccharide alpha-1,2-mannosidase [EC:3.2.1.113]
Contig7986_25	OCH1; alpha 1,6-mannosyltransferase [EC:2.4.1.232]
Contig2421_3	MNN5; alpha 1,2-mannosyltransferase [EC:2.4.1.-]
Contig598_3	MGAT1; alpha-1,3-mannosyl-glycoprotein beta-1,2-N-acetylglucosaminyltransferase [EC:2.4.1.101]
00512 Mucin type O-glycan biosynthesis
00514 Other types of O-glycan biosynthesis
Contig10860_22	OGT; polypeptide N-acetylglucosaminyltransferase [EC:2.4.1.-]
Contig18825_18	UGT; glucuronosyltransferase [EC:2.4.1.17]
Contig13636_4	KTR1_3; alpha 1,2-mannosyltransferase [EC:2.4.1.-]
Contig7869_4	SIAT2, ST6GAL2; beta-galactoside alpha2,6-sialyltransferase (sialyltransferase 2) [EC:2.4.99.1]
00532 Glycosaminoglycan biosynthesis - chondroitin sulfate
00534 Glycosaminoglycan biosynthesis - heparan sulfate
00533 Glycosaminoglycan biosynthesis - keratan sulfate
Contig2672_3	B4GALT4; beta-1,4-galactosyltransferase 4 [EC:2.4.1.90 2.4.1.-]
00535 Proteoglycans [BR:ko00535]
00531 Glycosaminoglycan degradation
fu-G624HKO04H8RID_4	GLB1, ELNR1; beta-galactosidase [EC:3.2.1.23]
fu-GY9GJ1Z02HP3BX_3	HEXA_B; hexosaminidase [EC:3.2.1.52]
00563 Glycosylphosphatidylinositol(GPI)-anchor biosynthesis
Contig20478_32	PIGL; N-acetylglucosaminylphosphatidylinositol deacetylase [EC:3.5.1.89]
fu-GY9GJ1Z02HDJ0V_4	PIGM; phosphatidylinositol glycan, class M [EC:2.4.1.-]
fu-G624HKO04JYMKL_5	PIGB; phosphatidylinositol glycan, class B [EC:2.4.1.-]
Contig2762_9	PIGK; phosphatidylinositol glycan, class K [EC:2.6.-.-]
00601 Glycosphingolipid biosynthesis - lacto and neolacto series
Contig2672_3	B4GALT4; beta-1,4-galactosyltransferase 4 [EC:2.4.1.90 2.4.1.-]
00603 Glycosphingolipid biosynthesis - globo series
fu-GY9GJ1Z02HP3BX_3	HEXA_B; hexosaminidase [EC:3.2.1.52]
00604 Glycosphingolipid biosynthesis - ganglio series
Contig9015_7	ACATN, SLC33A1; MFS transporter, PAT family, solute carrier family 33 (acetyl-CoA transportor), member 1 [EC:2.3.1.-]
fu-G624HKO04H8RID_4	GLB1, ELNR1; beta-galactosidase [EC:3.2.1.23]
fu-GY9GJ1Z02HP3BX_3	HEXA_B; hexosaminidase [EC:3.2.1.52]
00540 Lipopolysaccharide biosynthesis
Contig5741_4	kdsA; 2-dehydro-3-deoxyphosphooctonate aldolase (KDO 8-P synthase) [EC:2.5.1.55]
Contig775_9	kdtA, waaA; 3-deoxy-D-manno-octulosonic-acid transferase [EC:2.4.99.12 2.4.99.13 2.4.99.14 2.4.99.15]
01005 Lipopolysaccharide biosynthesis proteins [BR:ko01005]
00550 Peptidoglycan biosynthesis
Contig5582_7	murA; UDP-N-acetylglucosamine 1-carboxyvinyltransferase [EC:2.5.1.7]
Contig12086_2	murB; UDP-N-acetylmuramate dehydrogenase [EC:1.1.1.158]
Contig14582_5	mraY; phospho-N-acetylmuramoyl-pentapeptide-transferase [EC:2.7.8.13]
Contig16524_3	murG; UDP-N-acetylglucosamine--N-acetylmuramyl-(pentapeptide) pyrophosphoryl-undecaprenol N-acetylglucosamine transferase [EC:2.4.1.227]
Contig22087_4	mrcB; penicillin-binding protein 1B [EC:2.4.1.129 3.4.-.-]
00511 Other glycan degradation
Contig1018_9	lacZ; beta-galactosidase [EC:3.2.1.23]
fu-G624HKO04H8RID_4	GLB1, ELNR1; beta-galactosidase [EC:3.2.1.23]
fu-GY9GJ1Z02HP3BX_3	HEXA_B; hexosaminidase [EC:3.2.1.52]
fu-G624HKO04J453S_12	MAN2B1, LAMAN; lysosomal alpha-mannosidase [EC:3.2.1.24]
Contig10926_2	E3.2.1.25, MANBA, manB; beta-mannosidase [EC:3.2.1.25]
Contig16143_15	E3.2.1.96; mannosyl-glycoprotein endo-beta-N-acetylglucosaminidase [EC:3.2.1.96]
Contig9206_4	E3.5.1.26; N4-(beta-N-acetylglucosaminyl)-L-asparaginase [EC:3.5.1.26]
fu-G624HKO04IOCW9_5	E3.5.1.26; N4-(beta-N-acetylglucosaminyl)-L-asparaginase [EC:3.5.1.26]
Metabolism of Cofactors and Vitamins
00730 Thiamine metabolism
00730 Thiamine metabolism	thiC; thiamine biosynthesis protein ThiC
fu-GZKSX2B03GZOGN_5	thiC; thiamine biosynthesis protein ThiC
fu-GY9GJ1Z02GHCKU_5	thiDE; hydroxymethylpyrimidine kinase / phosphomethylpyrimidine kinase / thiamine-phosphate diphosphorylase [EC:2.7.1.49 2.7.4.7 2.5.1.3]
Contig6590_5	iscS, NFS1; cysteine desulfurase [EC:2.8.1.7]
Contig1413_7	sufS; cysteine desulfurase / selenocysteine lyase [EC:2.8.1.7 4.4.1.16]
00740 Riboflavin metabolism
Contig5533_12	ribBA; 3,4-dihydroxy 2-butanone 4-phosphate synthase / GTP cyclohydrolase II [EC:4.1.99.12 3.5.4.25]
fu-GY9GJ1Z02GE588_2	ribD; diaminohydroxyphosphoribosylaminopyrimidine deaminase / 5-amino-6-(5-phosphoribosylamino)uracil reductase [EC:3.5.4.26 1.1.1.193]
Contig1479_6	ribE, RIB5; riboflavin synthase [EC:2.5.1.9]
Contig21318_4	RFK, FMN1; riboflavin kinase [EC:2.7.1.26]
Contig12617_7	E3.1.3.2; acid phosphatase [EC:3.1.3.2]
00750 Vitamin B6 metabolism
Contig7448_2	pdxH, PNPO; pyridoxamine 5'-phosphate oxidase [EC:1.4.3.5]
Contig7517_9	pdxK, pdxY; pyridoxine kinase [EC:2.7.1.35]
Contig12273_10	serC, PSAT1; phosphoserine aminotransferase [EC:2.6.1.52]
Contig8488_21	thrC; threonine synthase [EC:4.2.3.1]
Contig9695_7	pdxT, pdx2; glutamine amidotransferase [EC:2.6.-.-]
00760 Nicotinate and nicotinamide metabolism
Contig1265_10	nadB; L-aspartate oxidase [EC:1.4.3.16]
Contig21552_7	nadB; L-aspartate oxidase [EC:1.4.3.16]
Contig11417_8	nadA; quinolinate synthase [EC:2.5.1.72]
Contig4385_13	E2.4.2.19, nadC; nicotinate-nucleotide pyrophosphorylase (carboxylating) [EC:2.4.2.19]
Contig18395_8	NMNAT; nicotinamide mononucleotide adenylyltransferase [EC:2.7.7.1 2.7.7.18]
Contig1932_21	E6.3.5.1, NADSYN1, QNS1, nadE; NAD+ synthase (glutamine-hydrolysing) [EC:6.3.5.1]
Contig19586_5	E6.3.5.1, NADSYN1, QNS1, nadE; NAD+ synthase (glutamine-hydrolysing) [EC:6.3.5.1]
Contig19399_12	NAMPT; nicotinamide phosphoribosyltransferase [EC:2.4.2.12]
Contig8716_3	ppnK, NADK; NAD+ kinase [EC:2.7.1.23]
Contig17064_6	NNT; NAD(P) transhydrogenase [EC:1.6.1.2]
Contig17821_12	NNT; NAD(P) transhydrogenase [EC:1.6.1.2]
00770 Pantothenate and CoA biosynthesis
Contig11172_4	E2.2.1.6L, ilvB, ilvG, ilvI; acetolactate synthase I/II/III large subunit [EC:2.2.1.6]
fu-GY9GJ1Z02FJPSY_4	E2.2.1.6L, ilvB, ilvG, ilvI; acetolactate synthase I/II/III large subunit [EC:2.2.1.6]
fu-GY9GJ1Z02HSM23_3	ilvC; ketol-acid reductoisomerase [EC:1.1.1.86]
fu-G624HKO04INKAD_3	ilvC; ketol-acid reductoisomerase [EC:1.1.1.86]
Contig2416_14	ilvD; dihydroxy-acid dehydratase [EC:4.2.1.9]
fu-GY9GJ1Z02GHOH7_3	panB; 3-methyl-2-oxobutanoate hydroxymethyltransferase [EC:2.1.2.11]
Contig8390_17	coaW; type II pantothenate kinase [EC:2.7.1.33]
Contig15980_11	coaW; type II pantothenate kinase [EC:2.7.1.33]
Contig5219_9	PPCS, coaB; phosphopantothenate-cysteine ligase [EC:6.3.2.5]
fu-GZKSX2B03HGMEE_5	PPCDC, coaC; phosphopantothenoylcysteine decarboxylase [EC:4.1.1.36]
Contig20781_5	coaE; dephospho-CoA kinase [EC:2.7.1.24]
fu-GZKSX2B03GISKJ_9	LYS5, acpT; 4'-phosphopantetheinyl transferase [EC:2.7.8.-]
fu-GY9GJ1Z02HHONX_3	LYS5, acpT; 4'-phosphopantetheinyl transferase [EC:2.7.8.-]
Contig11329_8	E2.6.1.42, ilvE; branched-chain amino acid aminotransferase [EC:2.6.1.42]
Contig11347_5	E2.6.1.42, ilvE; branched-chain amino acid aminotransferase [EC:2.6.1.42]
Contig12062_4	E2.6.1.42, ilvE; branched-chain amino acid aminotransferase [EC:2.6.1.42]
fu-GZKSX2B03GJRM9_4	E2.6.1.42, ilvE; branched-chain amino acid aminotransferase [EC:2.6.1.42]
fu-G624HKO04JSJ4F_8	E2.6.1.42, ilvE; branched-chain amino acid aminotransferase [EC:2.6.1.42]
fu-G624HKO04I4IB3_8	E2.6.1.42, ilvE; branched-chain amino acid aminotransferase [EC:2.6.1.42]
Contig18387_6	E3.5.1.6; beta-ureidopropionase [EC:3.5.1.6]
Contig20545_6	E3.5.2.2, DPYS; dihydropyrimidinase [EC:3.5.2.2]
Contig2337_21	E1.3.1.2, DPYD; dihydropyrimidine dehydrogenase (NADP+) [EC:1.3.1.2]
00780 Biotin metabolism
Contig21470_8	E2.8.1.6, bioB; biotin synthetase [EC:2.8.1.6]
00785 Lipoic acid metabolism
Contig16247_12	lipA; lipoic acid synthetase [EC:2.8.1.8]
00790 Folate biosynthesis
Contig1454_8	E3.5.4.16, folE; GTP cyclohydrolase I [EC:3.5.4.16]
Contig3132_15	E3.5.4.16, folE; GTP cyclohydrolase I [EC:3.5.4.16]
Contig20237_5	folKP; 2-amino-4-hydroxy-6-hydroxymethyldihydropteridine diphosphokinase / dihydropteroate synthase [EC:2.7.6.3 2.5.1.15]
Contig8497_13	folA; dihydrofolate reductase [EC:1.5.1.3]
Contig14036_11	E6.3.2.17; folylpolyglutamate synthase [EC:6.3.2.17]
Contig3930_7	GGH; gamma-glutamyl hydrolase [EC:3.4.19.9]
Contig7675_11	MOCS1, moaA; molybdenum cofactor biosynthesis protein
Contig5071_2	MOCS2, moaE; molybdopterin synthase catalytic subunit [EC:2.-.-.-]
fu-GZKSX2B03FWWFM_10	pabB; para-aminobenzoate synthetase component I [EC:2.6.1.85]
00670 One carbon pool by folate
Contig8497_13	folA; dihydrofolate reductase [EC:1.5.1.3]
Contig3757_11	MTHFD; methylenetetrahydrofolate dehydrogenase (NADP+) / methenyltetrahydrofolate cyclohydrolase / formyltetrahydrofolate synthetase [EC:1.5.1.5 3.5.4.9 6.3.4.3]
Contig5070_8	folD; methylenetetrahydrofolate dehydrogenase (NADP+) / methenyltetrahydrofolate cyclohydrolase [EC:1.5.1.5 3.5.4.9]
Contig5698_10	glyA, SHMT; glycine hydroxymethyltransferase [EC:2.1.2.1]
Contig5590_12	purH; phosphoribosylaminoimidazolecarboxamide formyltransferase / IMP cyclohydrolase [EC:2.1.2.3 3.5.4.10]
Contig18308_5	purH; phosphoribosylaminoimidazolecarboxamide formyltransferase / IMP cyclohydrolase [EC:2.1.2.3 3.5.4.10]
Contig20668_16	gcvT, AMT; aminomethyltransferase [EC:2.1.2.10]
Contig2409_6	E2.1.1.13, metH; 5-methyltetrahydrofolate--homocysteine methyltransferase [EC:2.1.1.13]
Contig7000_3	E6.3.3.2; 5-formyltetrahydrofolate cyclo-ligase [EC:6.3.3.2]
00830 Retinol metabolism
Contig7459_10	frmA, ADH5, adhC; S-(hydroxymethyl)glutathione dehydrogenase / alcohol dehydrogenase [EC:1.1.1.284 1.1.1.1]
fu-GY9GJ1Z02FRX2R_4	adhP; alcohol dehydrogenase, propanol-preferring [EC:1.1.1.1]
Contig15291_21	E1.1.1.1, adh; alcohol dehydrogenase [EC:1.1.1.1]
Contig20438_9	DHRS4; dehydrogenase/reductase SDR family member 4 [EC:1.1.-.-]
Contig19855_13	DHRS9; dehydrogenase/reductase SDR family member 9 [EC:1.1.-.-]
Contig519_29	RDH11; retinol dehydrogenase 11 [EC:1.1.1.-]
Contig8103_23	RDH12; retinol dehydrogenase 12 [EC:1.1.1.-]
Contig21561_25	RDH12; retinol dehydrogenase 12 [EC:1.1.1.-]
fu-G624HKO04JT9FD_3	DGAT1; diacylglycerol O-acyltransferase 1 [EC:2.3.1.20 2.3.1.75 2.3.1.76]
Contig17808_15	CYP26A; cytochrome P450, family 26, subfamily A
Contig16287_12	CYP3A; cytochrome P450, family 3, subfamily A [EC:1.14.14.1]
Contig18825_18	UGT; glucuronosyltransferase [EC:2.4.1.17]
00860 Porphyrin and chlorophyll metabolism
Contig18113_32	EARS, gltX; glutamyl-tRNA synthetase [EC:6.1.1.17]
fu-G624HKO04JGXNF_3	EARS, gltX; glutamyl-tRNA synthetase [EC:6.1.1.17]
Contig19606_7	hemA; glutamyl-tRNA reductase [EC:1.2.1.70]
Contig6542_23	hemB, ALAD; porphobilinogen synthase [EC:4.2.1.24]
Contig17516_19	hemB, ALAD; porphobilinogen synthase [EC:4.2.1.24]
Contig1511_5	hemC, HMBS; hydroxymethylbilane synthase [EC:2.5.1.61]
fu-GY9GJ1Z02FK1LH_3	hemD, UROS; uroporphyrinogen-III synthase [EC:4.2.1.75]
Contig11630_8	cobA; uroporphyrin-III C-methyltransferase [EC:2.1.1.107]
Contig12334_40	cobA; uroporphyrin-III C-methyltransferase [EC:2.1.1.107]
Contig11244_4	hemE, UROD; uroporphyrinogen decarboxylase [EC:4.1.1.37]
Contig20948_6	hemE, UROD; uroporphyrinogen decarboxylase [EC:4.1.1.37]
Contig11371_4	hemF, CPOX; coproporphyrinogen III oxidase [EC:1.3.3.3]
Contig16403_4	hemN, hemZ; oxygen-independent coproporphyrinogen III oxidase [EC:1.3.99.22]
Contig10338_10	PPOX, hemY; oxygen-dependent protoporphyrinogen oxidase [EC:1.3.3.4]
Contig22452_27	hemH, FECH; ferrochelatase [EC:4.99.1.1]
fu-GY9GJ1Z02IAAUV_7	E2.5.1.17, cobO, btuR; cob(I)alamin adenosyltransferase [EC:2.5.1.17]
Contig17867_10	chlH, bchH; magnesium chelatase subunit H [EC:6.6.1.1]
fu-G624HKO04IBJGO_2	chlD, bchD; magnesium chelatase subunit D [EC:6.6.1.1]
Contig8569_13	E1.14.13.81, acsF, chlE; magnesium-protoporphyrin IX monomethyl ester (oxidative) cyclase [EC:1.14.13.81]
Contig4395_25	E1.3.1.33, por; protochlorophyllide reductase [EC:1.3.1.33]
fu-GY9GJ1Z02H70QM_1	chlB; light-independent protochlorophyllide reductase subunit B [EC:1.3.7.7]
Contig10647_4	chlG, bchG; chlorophyll synthase [EC:2.5.1.62]
Contig5504_15	E3.1.1.14; chlorophyllase [EC:3.1.1.14]
Contig5174_9	CAO; chlorophyllide a oxygenase [EC:1.14.13.122]
Contig11577_47	PAO, ACD1; pheophorbide a oxygenase [EC:1.14.12.20]
Contig16124_27	PAO, ACD1; pheophorbide a oxygenase [EC:1.14.12.20]
Contig7151_12	chlP, bchP; geranylgeranyl reductase [EC:1.3.1.83]
Contig3418_29	HMOX, hmuO, ho; heme oxygenase [EC:1.14.99.3]
Contig18825_18	UGT; glucuronosyltransferase [EC:2.4.1.17]
Contig21204_4	pcyA; phycocyanobilin:ferredoxin oxidoreductase [EC:1.3.7.5]
Contig16872_11	E4.4.1.17; cytochrome c heme-lyase [EC:4.4.1.17]
fu-G624HKO04J1XK5_11	E4.4.1.17; cytochrome c heme-lyase [EC:4.4.1.17]
Contig11261_17	FTH1; ferritin heavy chain [EC:1.16.3.1]
Contig14174_15	FTH1; ferritin heavy chain [EC:1.16.3.1]
00130 Ubiquinone and other terpenoid-quinone biosynthesis
fu-GY9GJ1Z02FUQS7_4	ARO8; aromatic amino acid aminotransferase I [EC:2.6.1.57 2.6.1.27 2.6.1.5]
fu-G624HKO04I3YC9_7	ubiE; ubiquinone/menaquinone biosynthesis methyltransferase [EC:2.1.1.163 2.1.1.201]
Contig19219_10	COQ2; 4-hydroxybenzoate hexaprenyltransferase [EC:2.5.1.-]
Contig17979_7	COQ6; ubiquinone biosynthesis monooxygenase Coq6 [EC:1.14.13.-]
fu-GY9GJ1Z02FOKRH_8	COQ5; ubiquinone biosynthesis methyltransferase [EC:2.1.1.201]
fu-GY9GJ1Z02GGJ6Z_9	COQ5; ubiquinone biosynthesis methyltransferase [EC:2.1.1.201]
fu-G624HKO04JXN4Q_7	PHYLLO; isochorismate synthase / 2-succinyl-5-enolpyruvyl-6-hydroxy-3-cyclohexene-1-carboxylate synthase / 2-succinyl-6-hydroxy-2,4-cyclohexadiene-1-carboxylate synthase / O-succinylbenzoate synthase [EC:5.4.4.2 2.2.1.9 4.2.99.20 4.2.1.113]
fu-GY9GJ1Z02H2L4X_3	AAE14; acyl-activating enzyme 14 [EC:6.2.1.26]
Contig16463_4	menB; naphthoate synthase [EC:4.1.3.36]
Contig16361_4	menA; 1,4-dihydroxy-2-naphthoate octaprenyltransferase [EC:2.5.1.74 2.5.1.-]
Contig1271_12	VTE3, APG1; MPBQ/MSBQ methyltransferase
Contig2671_16	HPT, TPT; homogenitisate phytyltransferase
Contig14902_12	VTE1, SXD1; tocopherol cyclase
Contig21636_4	E2.1.1.95; tocopherol O-methyltransferase [EC:2.1.1.95]
Metabolism of Terpenoids and Polyketides
01006 Prenyltransferases [BR:ko01006]
00900 Terpenoid backbone biosynthesis
Contig9123_9	dxs; 1-deoxy-D-xylulose-5-phosphate synthase [EC:2.2.1.7]
Contig187_26	dxr; 1-deoxy-D-xylulose-5-phosphate reductoisomerase [EC:1.1.1.267]
Contig4526_8	ispD; 2-C-methyl-D-erythritol 4-phosphate cytidylyltransferase [EC:2.7.7.60]
fu-G624HKO04I0YLU_4	ispD; 2-C-methyl-D-erythritol 4-phosphate cytidylyltransferase [EC:2.7.7.60]
Contig20181_4	ispE; 4-diphosphocytidyl-2-C-methyl-D-erythritol kinase [EC:2.7.1.148]
Contig17925_25	E1.17.7.1, gcpE, ispG; (E)-4-hydroxy-3-methylbut-2-enyl-diphosphate synthase [EC:1.17.7.1]
Contig10019_20	E1.17.1.2, lytB, ispH; 4-hydroxy-3-methylbut-2-enyl diphosphate reductase [EC:1.17.1.2]
Contig14153_8	FDPS; farnesyl diphosphate synthase [EC:2.5.1.1 2.5.1.10]
Contig22179_8	GGPS; geranylgeranyl diphosphate synthase, type II [EC:2.5.1.1 2.5.1.10 2.5.1.29]
Contig4983_9	SPS, sds; all-trans-nonaprenyl-diphosphate synthase [EC:2.5.1.84 2.5.1.85]
fu-GZKSX2B03G3EVO_5	DHDDS, RER2, SRT1; ditrans,polycis-polyprenyl diphosphate synthase [EC:2.5.1.87]
fu-GZKSX2B03GDVMA_4	DHDDS, RER2, SRT1; ditrans,polycis-polyprenyl diphosphate synthase [EC:2.5.1.87]
Contig7151_12	chlP, bchP; geranylgeranyl reductase [EC:1.3.1.83]
Contig2784_8	STE24; STE24 endopeptidase [EC:3.4.24.84]
fu-G624HKO04JBB3P_2	STE24; STE24 endopeptidase [EC:3.4.24.84]
Contig21460_9	ICMT, STE14; protein-S-isoprenylcysteine O-methyltransferase [EC:2.1.1.100]
Contig18553_19	PCME; prenylcysteine alpha-carboxyl methylesterase [EC:3.1.1.-]
Contig15163_14	PCYOX1, FCLY; prenylcysteine oxidase / farnesylcysteine lyase [EC:1.8.3.5 1.8.3.6]
Contig12348_13	FOLK; farnesol kinase [EC:2.7.1.-]
00902 Monoterpenoid biosynthesis
00909 Sesquiterpenoid and triterpenoid biosynthesis
Contig12351_6	FDFT1; farnesyl-diphosphate farnesyltransferase [EC:2.5.1.21]
Contig7904_11	SQLE, ERG1; squalene monooxygenase [EC:1.14.13.132]
Contig8529_6	SQLE, ERG1; squalene monooxygenase [EC:1.14.13.132]
00904 Diterpenoid biosynthesis
00906 Carotenoid biosynthesis
Contig19695_14	crtB; phytoene synthase [EC:2.5.1.32]
Contig11816_3	PDS, crtP; 15-cis-phytoene desaturase [EC:1.3.5.5]
Contig21658_17	PDS, crtP; 15-cis-phytoene desaturase [EC:1.3.5.5]
Contig5098_6	ZDS, crtQ; zeta-carotene desaturase [EC:1.3.5.6]
Contig13648_6	crtISO, crtH; prolycopene isomerase [EC:5.2.1.13]
Contig20209_6	lcyB, crtL1, crtY; lycopene beta-cyclase [EC:5.5.1.19]
fu-GY9GJ1Z02IJ1N6_9	lcyE, crtL2; lycopene epsilon-cyclase [EC:5.5.1.18]
Contig17363_13	cruP; lycopene cyclase CruP
Contig14344_6	crtZ; beta-carotene 3-hydroxylase [EC:1.14.13.129]
Contig18009_7	LUT1, CYP97C1; carotene epsilon-monooxygenase [EC:1.14.99.45]
Contig1065_20	ZEP, ABA1; zeaxanthin epoxidase [EC:1.14.13.90]
Contig13380_20	VDE, NPQ1; violaxanthin de-epoxidase [EC:1.10.99.3]
00905 Brassinosteroid biosynthesis
00981 Insect hormone biosynthesis
00908 Zeatin biosynthesis
Contig20934_9	miaA, TRIT1; tRNA dimethylallyltransferase [EC:2.5.1.75]
00903 Limonene and pinene degradation
fu-G624HKO04IN3CE_4	paaF, echA; enoyl-CoA hydratase [EC:4.2.1.17]
Contig2040_11	fadJ; 3-hydroxyacyl-CoA dehydrogenase / enoyl-CoA hydratase / 3-hydroxybutyryl-CoA epimerase [EC:1.1.1.35 4.2.1.17 5.1.2.3]
00281 Geraniol degradation
Contig12964_8	E4.1.3.4, HMGCL, hmgL; hydroxymethylglutaryl-CoA lyase [EC:4.1.3.4]
fu-G624HKO04IN3CE_4	paaF, echA; enoyl-CoA hydratase [EC:4.2.1.17]
Contig2040_11	fadJ; 3-hydroxyacyl-CoA dehydrogenase / enoyl-CoA hydratase / 3-hydroxybutyryl-CoA epimerase [EC:1.1.1.35 4.2.1.17 5.1.2.3]
01008 Polyketide biosynthesis proteins [BR:ko01008]
01052 Type I polyketide structures
00522 Biosynthesis of 12-, 14- and 16-membered macrolides
01051 Biosynthesis of ansamycins
Contig11319_19	E2.2.1.1, tktA, tktB; transketolase [EC:2.2.1.1]
01056 Biosynthesis of type II polyketide backbone
01057 Biosynthesis of type II polyketide products
00253 Tetracycline biosynthesis
fu-GZKSX2B03GZMUG_5	accA; acetyl-CoA carboxylase carboxyl transferase subunit alpha [EC:6.4.1.2]
Contig6086_11	accC; acetyl-CoA carboxylase, biotin carboxylase subunit [EC:6.4.1.2 6.3.4.14]
00523 Polyketide sugar unit biosynthesis
Contig19540_30	E4.2.1.46, rfbB, rffG; dTDP-glucose 4,6-dehydratase [EC:4.2.1.46]
Contig7590_25	UER1; 3,5-epimerase/4-reductase [EC:5.1.3.- 1.1.1.-]
01054 Nonribosomal peptide structures
01053 Biosynthesis of siderophore group nonribosomal peptides
Contig1963_8	entE, dhbE, vibE, mxcE; 2,3-dihydroxybenzoate-AMP ligase [EC:2.7.7.58]
01055 Biosynthesis of vancomycin group antibiotics
Contig19540_30	E4.2.1.46, rfbB, rffG; dTDP-glucose 4,6-dehydratase [EC:4.2.1.46]
Biosynthesis of Other Secondary Metabolites
00940 Phenylpropanoid biosynthesis
fu-G624HKO04IBCSB_9	E3.2.1.21; beta-glucosidase [EC:3.2.1.21]
Contig2627_11	bglX; beta-glucosidase [EC:3.2.1.21]
Contig5089_12	bglX; beta-glucosidase [EC:3.2.1.21]
Contig9435_6	bglX; beta-glucosidase [EC:3.2.1.21]
Contig16219_17	bglB; beta-glucosidase [EC:3.2.1.21]
Contig16998_22	PRDX6; peroxiredoxin 6, 1-Cys peroxiredoxin [EC:1.11.1.7 1.11.1.15 3.1.1.-]
Contig11142_24	BRT1; sinapate 1-glucosyltransferase [EC:2.4.1.120]
00945 Stilbenoid, diarylheptanoid and gingerol biosynthesis
00941 Flavonoid biosynthesis
00944 Flavone and flavonol biosynthesis
00942 Anthocyanin biosynthesis
00943 Isoflavonoid biosynthesis
00901 Indole alkaloid biosynthesis
fu-GY9GJ1Z02IJIIN_3	DDC; aromatic-L-amino-acid decarboxylase [EC:4.1.1.28]
00950 Isoquinoline alkaloid biosynthesis
Contig10692_18	GOT2; aspartate aminotransferase, mitchondrial [EC:2.6.1.1]
Contig12386_7	GOT2; aspartate aminotransferase, mitchondrial [EC:2.6.1.1]
Contig9166_12	ASP5; aspartate aminotransferase, chloroplastic [EC:2.6.1.1]
fu-GY9GJ1Z02FUQS7_4	ARO8; aromatic amino acid aminotransferase I [EC:2.6.1.57 2.6.1.27 2.6.1.5]
fu-GY9GJ1Z02IJIIN_3	DDC; aromatic-L-amino-acid decarboxylase [EC:4.1.1.28]
Contig14382_18	E1.4.3.21, AOC2, AOC3, tynA; primary-amine oxidase [EC:1.4.3.21]
Contig21774_49	E1.4.3.21, AOC2, AOC3, tynA; primary-amine oxidase [EC:1.4.3.21]
00960 Tropane, piperidine and pyridine alkaloid biosynthesis
Contig14382_18	E1.4.3.21, AOC2, AOC3, tynA; primary-amine oxidase [EC:1.4.3.21]
Contig21774_49	E1.4.3.21, AOC2, AOC3, tynA; primary-amine oxidase [EC:1.4.3.21]
fu-GY9GJ1Z02HPPAN_9	E1.1.1.206; tropine dehydrogenase [EC:1.1.1.206]
Contig10692_18	GOT2; aspartate aminotransferase, mitchondrial [EC:2.6.1.1]
Contig12386_7	GOT2; aspartate aminotransferase, mitchondrial [EC:2.6.1.1]
Contig9166_12	ASP5; aspartate aminotransferase, chloroplastic [EC:2.6.1.1]
Contig17449_13	hisC; histidinol-phosphate aminotransferase [EC:2.6.1.9]
fu-GZKSX2B03GIFEB_3	hisC; histidinol-phosphate aminotransferase [EC:2.6.1.9]
fu-GY9GJ1Z02FUQS7_4	ARO8; aromatic amino acid aminotransferase I [EC:2.6.1.57 2.6.1.27 2.6.1.5]
01058 Acridone alkaloid biosynthesis
00232 Caffeine metabolism
Contig21017_10	XDH; xanthine dehydrogenase/oxidase [EC:1.17.1.4 1.17.3.2]
Contig12283_7	E1.7.3.3; urate oxidase [EC:1.7.3.3]
00965 Betalain biosynthesis
fu-GY9GJ1Z02IJIIN_3	DDC; aromatic-L-amino-acid decarboxylase [EC:4.1.1.28]
Contig11897_9	DOPA; 4,5-DOPA dioxygenase extradiol [EC:1.13.11.-]
00966 Glucosinolate biosynthesis
00402 Benzoxazinoid biosynthesis
00311 Penicillin and cephalosporin biosynthesis
Contig22535_4	E1.4.3.3, DAO; D-amino-acid oxidase [EC:1.4.3.3]
00312 beta-Lactam resistance
00521 Streptomycin biosynthesis
Contig12780_23	HK; hexokinase [EC:2.7.1.1]
Contig17250_18	GCK; glucokinase [EC:2.7.1.2]
fu-G624HKO04IPK35_4	glk; glucokinase [EC:2.7.1.2]
Contig21355_14	pgm; phosphoglucomutase [EC:5.4.2.2]
Contig646_22	E5.5.1.4, INO1; myo-inositol-1-phosphate synthase [EC:5.5.1.4]
fu-G624HKO04I1NNU_5	E3.1.3.25, IMPA, suhB; myo-inositol-1(or 4)-monophosphatase [EC:3.1.3.25]
Contig19540_30	E4.2.1.46, rfbB, rffG; dTDP-glucose 4,6-dehydratase [EC:4.2.1.46]
00524 Butirosin and neomycin biosynthesis
Contig12780_23	HK; hexokinase [EC:2.7.1.1]
Contig17250_18	GCK; glucokinase [EC:2.7.1.2]
fu-G624HKO04IPK35_4	glk; glucokinase [EC:2.7.1.2]
00331 Clavulanic acid biosynthesis
00231 Puromycin biosynthesis
00401 Novobiocin biosynthesis
Contig17449_13	hisC; histidinol-phosphate aminotransferase [EC:2.6.1.9]
fu-GZKSX2B03GIFEB_3	hisC; histidinol-phosphate aminotransferase [EC:2.6.1.9]
fu-GY9GJ1Z02FUQS7_4	ARO8; aromatic amino acid aminotransferase I [EC:2.6.1.57 2.6.1.27 2.6.1.5]
Xenobiotics Biodegradation and Metabolism
00362 Benzoate degradation
fu-G624HKO04JQ9C7_10	catA; catechol 1,2-dioxygenase [EC:1.13.11.1]
Contig4374_11	ACAA1; acetyl-CoA acyltransferase 1 [EC:2.3.1.16]
fu-GY9GJ1Z02JX7KZ_10	mhpD; 2-keto-4-pentenoate hydratase [EC:4.2.1.80]
fu-G624HKO04IN3CE_4	paaF, echA; enoyl-CoA hydratase [EC:4.2.1.17]
Contig22445_9	paaH, hbd, fadB, mmgB; 3-hydroxybutyryl-CoA dehydrogenase [EC:1.1.1.157]
00627 Aminobenzoate degradation
Contig14135_14	E3.5.1.4, amiE; amidase [EC:3.5.1.4]
Contig14897_4	acyP; acylphosphatase [EC:3.6.1.7]
fu-GY9GJ1Z02JNPX0_7	acyP; acylphosphatase [EC:3.6.1.7]
fu-G624HKO04IN3CE_4	paaF, echA; enoyl-CoA hydratase [EC:4.2.1.17]
Contig16287_12	CYP3A; cytochrome P450, family 3, subfamily A [EC:1.14.14.1]
Contig8357_4	E3.1.3.41; 4-nitrophenyl phosphatase [EC:3.1.3.41]
Contig12617_7	E3.1.3.2; acid phosphatase [EC:3.1.3.2]
00364 Fluorobenzoate degradation
fu-G624HKO04JQ9C7_10	catA; catechol 1,2-dioxygenase [EC:1.13.11.1]
Contig10535_16	E3.1.1.45; carboxymethylenebutenolidase [EC:3.1.1.45]
00625 Chloroalkane and chloroalkene degradation
fu-GY9GJ1Z02FRX2R_4	adhP; alcohol dehydrogenase, propanol-preferring [EC:1.1.1.1]
Contig15291_21	E1.1.1.1, adh; alcohol dehydrogenase [EC:1.1.1.1]
Contig7459_10	frmA, ADH5, adhC; S-(hydroxymethyl)glutathione dehydrogenase / alcohol dehydrogenase [EC:1.1.1.284 1.1.1.1]
Contig15050_8	EPHX2; soluble epoxide hydrolase [EC:3.3.2.10]
00361 Chlorocyclohexane and chlorobenzene degradation
fu-G624HKO04JQ9C7_10	catA; catechol 1,2-dioxygenase [EC:1.13.11.1]
Contig10535_16	E3.1.1.45; carboxymethylenebutenolidase [EC:3.1.1.45]
00623 Toluene degradation
fu-G624HKO04JQ9C7_10	catA; catechol 1,2-dioxygenase [EC:1.13.11.1]
Contig10535_16	E3.1.1.45; carboxymethylenebutenolidase [EC:3.1.1.45]
00622 Xylene degradation
fu-GY9GJ1Z02JX7KZ_10	mhpD; 2-keto-4-pentenoate hydratase [EC:4.2.1.80]
00633 Nitrotoluene degradation
Contig15253_4	E1.2.99.2L, cutL, coxL; carbon-monoxide dehydrogenase large subunit [EC:1.2.99.2]
00642 Ethylbenzene degradation
00643 Styrene degradation
Contig3163_14	E1.13.11.5, hmgA; homogentisate 1,2-dioxygenase [EC:1.13.11.5]
Contig963_11	E3.7.1.2, FAH; fumarylacetoacetase [EC:3.7.1.2]
fu-GY9GJ1Z02F1R3L_10	E3.7.1.2, FAH; fumarylacetoacetase [EC:3.7.1.2]
Contig14135_14	E3.5.1.4, amiE; amidase [EC:3.5.1.4]
00791 Atrazine degradation
00930 Caprolactam degradation
Contig9471_2	E3.1.1.17; gluconolactonase [EC:3.1.1.17]
fu-GZKSX2B03GUQ0T_5	E3.1.1.17; gluconolactonase [EC:3.1.1.17]
fu-G624HKO04IN3CE_4	paaF, echA; enoyl-CoA hydratase [EC:4.2.1.17]
Contig2040_11	fadJ; 3-hydroxyacyl-CoA dehydrogenase / enoyl-CoA hydratase / 3-hydroxybutyryl-CoA epimerase [EC:1.1.1.35 4.2.1.17 5.1.2.3]
00351 1,1,1-Trichloro-2,2-bis(4-chlorophenyl)ethane (DDT) degradation
00363 Bisphenol degradation
00621 Dioxin degradation
fu-GY9GJ1Z02JX7KZ_10	mhpD; 2-keto-4-pentenoate hydratase [EC:4.2.1.80]
00626 Naphthalene degradation
fu-GY9GJ1Z02FRX2R_4	adhP; alcohol dehydrogenase, propanol-preferring [EC:1.1.1.1]
Contig15291_21	E1.1.1.1, adh; alcohol dehydrogenase [EC:1.1.1.1]
Contig7459_10	frmA, ADH5, adhC; S-(hydroxymethyl)glutathione dehydrogenase / alcohol dehydrogenase [EC:1.1.1.284 1.1.1.1]
00624 Polycyclic aromatic hydrocarbon degradation
Contig6707_8	E2.1.1.-; [EC:2.1.1.-]
Contig16848_11	E2.1.1.-; [EC:2.1.1.-]
fu-GY9GJ1Z02HRHN2_3	E2.1.1.-; [EC:2.1.1.-]
fu-G624HKO04JQ8C7_4	E2.1.1.-; [EC:2.1.1.-]
00980 Metabolism of xenobiotics by cytochrome P450
Contig16287_12	CYP3A; cytochrome P450, family 3, subfamily A [EC:1.14.14.1]
Contig1158_11	E2.5.1.18, gst; glutathione S-transferase [EC:2.5.1.18]
Contig2777_3	E2.5.1.18, gst; glutathione S-transferase [EC:2.5.1.18]
Contig2855_32	E2.5.1.18, gst; glutathione S-transferase [EC:2.5.1.18]
Contig5096_13	E2.5.1.18, gst; glutathione S-transferase [EC:2.5.1.18]
Contig5997_4	E2.5.1.18, gst; glutathione S-transferase [EC:2.5.1.18]
Contig12503_11	E2.5.1.18, gst; glutathione S-transferase [EC:2.5.1.18]
Contig13385_16	E2.5.1.18, gst; glutathione S-transferase [EC:2.5.1.18]
Contig19633_10	E2.5.1.18, gst; glutathione S-transferase [EC:2.5.1.18]
Contig13576_8	DHDH; dihydrodiol dehydrogenase / D-xylose 1-dehydrogenase (NADP) [EC:1.3.1.20 1.1.1.179]
Contig2369_11	CBR1; carbonyl reductase 1 [EC:1.1.1.184 1.1.1.189 1.1.1.197]
Contig7459_10	frmA, ADH5, adhC; S-(hydroxymethyl)glutathione dehydrogenase / alcohol dehydrogenase [EC:1.1.1.284 1.1.1.1]
fu-GY9GJ1Z02FRX2R_4	adhP; alcohol dehydrogenase, propanol-preferring [EC:1.1.1.1]
Contig15291_21	E1.1.1.1, adh; alcohol dehydrogenase [EC:1.1.1.1]
Contig18825_18	UGT; glucuronosyltransferase [EC:2.4.1.17]
00982 Drug metabolism - cytochrome P450
Contig16287_12	CYP3A; cytochrome P450, family 3, subfamily A [EC:1.14.14.1]
Contig7421_14	E1.14.13.8; dimethylaniline monooxygenase (N-oxide forming) [EC:1.14.13.8]
Contig11740_4	E1.14.13.8; dimethylaniline monooxygenase (N-oxide forming) [EC:1.14.13.8]
fu-GY9GJ1Z02IC0LA_8	E1.14.13.8; dimethylaniline monooxygenase (N-oxide forming) [EC:1.14.13.8]
Contig1158_11	E2.5.1.18, gst; glutathione S-transferase [EC:2.5.1.18]
Contig2777_3	E2.5.1.18, gst; glutathione S-transferase [EC:2.5.1.18]
Contig2855_32	E2.5.1.18, gst; glutathione S-transferase [EC:2.5.1.18]
Contig5096_13	E2.5.1.18, gst; glutathione S-transferase [EC:2.5.1.18]
Contig5997_4	E2.5.1.18, gst; glutathione S-transferase [EC:2.5.1.18]
Contig12503_11	E2.5.1.18, gst; glutathione S-transferase [EC:2.5.1.18]
Contig13385_16	E2.5.1.18, gst; glutathione S-transferase [EC:2.5.1.18]
Contig19633_10	E2.5.1.18, gst; glutathione S-transferase [EC:2.5.1.18]
Contig7459_10	frmA, ADH5, adhC; S-(hydroxymethyl)glutathione dehydrogenase / alcohol dehydrogenase [EC:1.1.1.284 1.1.1.1]
fu-GY9GJ1Z02FRX2R_4	adhP; alcohol dehydrogenase, propanol-preferring [EC:1.1.1.1]
Contig15291_21	E1.1.1.1, adh; alcohol dehydrogenase [EC:1.1.1.1]
Contig18825_18	UGT; glucuronosyltransferase [EC:2.4.1.17]
00983 Drug metabolism - other enzymes
Contig455_13	hprT, hpt, HPRT1; hypoxanthine phosphoribosyltransferase [EC:2.4.2.8]
Contig6235_13	E1.1.1.205, guaB; IMP dehydrogenase [EC:1.1.1.205]
Contig15118_3	E1.1.1.205, guaB; IMP dehydrogenase [EC:1.1.1.205]
fu-GZKSX2B03GZNC3_8	E6.3.5.2, guaA; GMP synthase (glutamine-hydrolysing) [EC:6.3.5.2]
fu-GY9GJ1Z02F2712_4	E6.3.5.2, guaA; GMP synthase (glutamine-hydrolysing) [EC:6.3.5.2]
Contig21017_10	XDH; xanthine dehydrogenase/oxidase [EC:1.17.1.4 1.17.3.2]
Contig18825_18	UGT; glucuronosyltransferase [EC:2.4.1.17]
Contig16287_12	CYP3A; cytochrome P450, family 3, subfamily A [EC:1.14.14.1]
Contig7497_8	E3.5.4.5, cdd; cytidine deaminase [EC:3.5.4.5]
Contig2337_21	E1.3.1.2, DPYD; dihydropyrimidine dehydrogenase (NADP+) [EC:1.3.1.2]
Contig20545_6	E3.5.2.2, DPYS; dihydropyrimidinase [EC:3.5.2.2]
Contig18387_6	E3.5.1.6; beta-ureidopropionase [EC:3.5.1.6]
Contig20424_5	E2.7.1.48, udk; uridine kinase [EC:2.7.1.48]
Contig1141_10	UMPS; uridine monophosphate synthetase [EC:2.4.2.10 4.1.1.23]
Contig13407_13	UMPS; uridine monophosphate synthetase [EC:2.4.2.10 4.1.1.23]
Enzyme Families
01000 Enzymes [BR:ko01000]
01001 Protein kinases [BR:ko01001]
01002 Peptidases [BR:ko01002]
00199 Cytochrome P450 [BR:ko00199]
Genetic Information Processing
Transcription
03020 RNA polymerase
fu-GZKSX2B03FN3CA_1	rpoA; DNA-directed RNA polymerase subunit alpha [EC:2.7.7.6]
Contig20518_4	rpoB; DNA-directed RNA polymerase subunit beta [EC:2.7.7.6]
Contig22419_5	rpoB1; DNA-directed RNA polymerase subunit B' [EC:2.7.7.6]
Contig5753_20	RPB2, POLR2B; DNA-directed RNA polymerase II subunit RPB2 [EC:2.7.7.6]
Contig18454_14	RPB1, POLR2A; DNA-directed RNA polymerase II subunit RPB1 [EC:2.7.7.6]
fu-GY9GJ1Z02GY94F_5	RPB7, POLR2G; DNA-directed RNA polymerase II subunit RPB7
Contig10651_2	RPB6, POLR2F; DNA-directed RNA polymerases I, II, and III subunit RPABC2
fu-GZKSX2B03G5EJY_3	RPB8, POLR2H; DNA-directed RNA polymerases I, II, and III subunit RPABC3
fu-GY9GJ1Z02GLYI0_9	RPC2, POLR3B; DNA-directed RNA polymerase III subunit RPC2 [EC:2.7.7.6]
Contig11659_39	RPC1, POLR3A; DNA-directed RNA polymerase III subunit RPC1 [EC:2.7.7.6]
Contig8237_14	RPC19, POLR1D; DNA-directed RNA polymerases I and III subunit RPAC2
Contig19418_15	RPC40, POLR1C; DNA-directed RNA polymerases I and III subunit RPAC1
Contig19046_8	RPC11, POLR3K; DNA-directed RNA polymerase III subunit RPC10
Contig986_4	RPA2, POLR1B; DNA-directed RNA polymerase I subunit RPA2 [EC:2.7.7.6]
fu-GY9GJ1Z02JCK6J_8	RPA1, POLR1A; DNA-directed RNA polymerase I subunit RPA1 [EC:2.7.7.6]
03022 Basal transcription factors
Contig12950_9	TBP, tbp; transcription initiation factor TFIID TATA-box-binding protein
fu-GY9GJ1Z02FNP5G_2	TAF2; transcription initiation factor TFIID subunit 2
Contig2705_21	TAF7; transcription initiation factor TFIID subunit 7
Contig10521_31	TAF8; transcription initiation factor TFIID subunit 8
Contig11397_7	TAF10; transcription initiation factor TFIID subunit 10
fu-GY9GJ1Z02JIGDZ_4	TAF5; transcription initiation factor TFIID subunit 5
Contig18067_3	TAF6; transcription initiation factor TFIID subunit 6
Contig1040_14	TAF9, FAP7; transcription initiation factor TFIID subunit 9 / adenylate kinase [EC:2.7.4.3]
Contig8096_5	TFIIH1, GTF2H1, TFB1; transcription initiation factor TFIIH subunit 1
fu-GZKSX2B03FVWQZ_10	TFIIH2, GTF2H2, SSL1; transcription initiation factor TFIIH subunit 2
Contig18777_13	TFIIH4, GTF2H4, TFB2; transcription initiation factor TFIIH subunit 4
Contig5664_11	ERCC3, XPB; DNA excision repair protein ERCC-3 [EC:3.6.4.12]
Contig8591_7	ERCC3, XPB; DNA excision repair protein ERCC-3 [EC:3.6.4.12]
Contig18325_9	ERCC2, XPD; DNA excision repair protein ERCC-2 [EC:3.6.4.12]
Contig16315_4	MNAT1; CDK-activating kinase assembly factor MAT1
Contig5235_6	CCNH; cyclin H
03000 Transcription factors [BR:ko03000]
03021 Transcription machinery [BR:ko03021]
03040 Spliceosome
Contig15443_7	DDX46, PRP5; ATP-dependent RNA helicase DDX46/PRP5 [EC:3.6.4.13]
Contig14581_12	UAP56, BAT1, SUB2; ATP-dependent RNA helicase UAP56/SUB2 [EC:3.6.4.13]
fu-G624HKO04J0MJG_3	UAP56, BAT1, SUB2; ATP-dependent RNA helicase UAP56/SUB2 [EC:3.6.4.13]
Contig19232_10	CDC40, PRP17; pre-mRNA-processing factor 17
Contig6824_3	PRPF18, PRP18; pre-mRNA-splicing factor 18
Contig3014_8	DHX8, PRP22; ATP-dependent RNA helicase DHX8/PRP22 [EC:3.6.4.13]
Contig15624_16	SLU7; pre-mRNA-processing factor SLU7
Contig9588_15	DHX15, PRP43; pre-mRNA-splicing factor ATP-dependent RNA helicase DHX15/PRP43 [EC:3.6.4.13]
Contig20129_16	SNRPB, SMB; small nuclear ribonucleoprotein B and B'
Contig11890_4	SNRPD1, SMD1; small nuclear ribonucleoprotein D1
Contig3311_6	SNRP70; U1 small nuclear ribonucleoprotein 70kDa
Contig21060_5	SNRPC; U1 small nuclear ribonucleoprotein C
Contig5431_9	PRPF40, PRP40; pre-mRNA-processing factor 40
Contig4871_5	RBM25, S164; RNA-binding protein 25
Contig7425_7	DDX5, DBP2; ATP-dependent RNA helicase DDX5/DBP2 [EC:3.6.4.13]
Contig17794_5	SNRPA1; U2 small nuclear ribonucleoprotein A'
Contig12204_7	SNRPB2; U2 small nuclear ribonucleoprotein B''
Contig1066_18	SF3A1, SAP114; splicing factor 3A subunit 1
Contig12940_11	SF3A1, SAP114; splicing factor 3A subunit 1
Contig21082_13	SF3A2, SAP62; splicing factor 3A subunit 2
Contig21762_14	SF3A3, SAP61, PRP9; splicing factor 3A subunit 3
Contig14950_5	SF3B1, SAP155; splicing factor 3B subunit 1
Contig21424_10	SF3B1, SAP155; splicing factor 3B subunit 1
fu-GY9GJ1Z02H4I2Y_2	SF3B2, SAP145, CUS1; splicing factor 3B subunit 2
Contig11364_15	SF3B3, SAP130, RSE1; splicing factor 3B subunit 3
Contig14661_14	SF3B3, SAP130, RSE1; splicing factor 3B subunit 3
Contig11136_17	SF3B4, SAP49; splicing factor 3B subunit 4
Contig11785_6	PHF5A; PHD finger-like domain-containing protein 5A
Contig4232_24	U2AF2; splicing factor U2AF 65 kDa subunit
Contig11936_12	U2AF2; splicing factor U2AF 65 kDa subunit
fu-GZKSX2B03F3W3P_3	SR140; U2-associated protein SR140
fu-G624HKO04I2J96_4	SR140; U2-associated protein SR140
Contig6855_7	LSM2; U6 snRNA-associated Sm-like protein LSm2
Contig4255_5	LSM4; U6 snRNA-associated Sm-like protein LSm4
Contig16453_8	LSM5; U6 snRNA-associated Sm-like protein LSm5
fu-GY9GJ1Z02F28M0_6	LSM7; U6 snRNA-associated Sm-like protein LSm7
Contig7813_9	PRPF4, PRP4; U4/U6 small nuclear ribonucleoprotein PRP4
Contig9054_9	PPIH, CYPH; peptidyl-prolyl isomerase H (cyclophilin H) [EC:5.2.1.8]
Contig13062_4	PRPF31; U4/U6 small nuclear ribonucleoprotein PRP31
Contig3851_7	USP39, SAD1; U4/U6.U5 tri-snRNP-associated protein 2
Contig18577_14	USP39, SAD1; U4/U6.U5 tri-snRNP-associated protein 2
Contig20759_5	SNU23; U4/U6.U5 tri-snRNP component SNU23
Contig1665_3	PRPF38A; pre-mRNA-splicing factor 38A
Contig9151_5	PRPF38B; pre-mRNA-splicing factor 38B
Contig16052_6	EFTUD2; 116 kDa U5 small nuclear ribonucleoprotein component
Contig12481_11	SNRNP200, BRR2; pre-mRNA-splicing helicase BRR2 [EC:3.6.4.13]
Contig14308_6	PRPF6, PRP6; pre-mRNA-processing factor 6
Contig15564_27	PRPF8, PRP8; pre-mRNA-processing factor 8
Contig12983_7	SNRNP40, PRP8BP; Prp8 binding protein
Contig4659_14	DDX23, PRP28; ATP-dependent RNA helicase DDX23/PRP28 [EC:3.6.4.13]
Contig17698_5	TXNL4A, DIB1; U5 snRNP protein, DIM1 family
Contig12834_15	PRPF19, PRP19; pre-mRNA-processing factor 19 [EC:6.3.2.19]
Contig2979_2	CDC5L, CDC5, CEF1; pre-mRNA-splicing factor CDC5/CEF1
Contig11819_14	BCAS2; pre-mRNA-splicing factor SPF27
Contig5315_21	CWC15; protein CWC15
Contig5192_50	HSPA1_8; heat shock 70kDa protein 1/8
Contig7454_18	HSPA1_8; heat shock 70kDa protein 1/8
Contig22127_39	HSPA1_8; heat shock 70kDa protein 1/8
Contig17661_12	SNW1, SKIIP, SKIP; SNW domain-containing protein 1
Contig7799_4	SYF1, XAB2; pre-mRNA-splicing factor SYF1
fu-G624HKO04ICYD0_4	SYF1, XAB2; pre-mRNA-splicing factor SYF1
Contig22665_16	CRN, CRNKL1, CLF1, SYF3; crooked neck
fu-G624HKO04IT2G4_3	CRN, CRNKL1, CLF1, SYF3; crooked neck
Contig9273_4	BUD31, G10; bud site selection protein 31
Contig4087_17	AQR; intron-binding protein aquarius
Contig5471_7	AQR; intron-binding protein aquarius
Contig13275_13	AQR; intron-binding protein aquarius
fu-GZKSX2B03FSV4B_3	AQR; intron-binding protein aquarius
fu-GZKSX2B03F1PWR_3	AQR; intron-binding protein aquarius
Contig1449_4	ACIN1, ACINUS; apoptotic chromatin condensation inducer in the nucleus
Contig13374_4	EIF4A3, FAL1; ATP-dependent RNA helicase [EC:3.6.4.13]
Contig10227_3	RBM8A, Y14; RNA-binding protein 8A
Contig15990_15	THOC1; THO complex subunit 1
Contig22385_11	THOC1; THO complex subunit 1
Contig5052_4	THOC2; THO complex subunit 2
Contig18390_16	THOC2; THO complex subunit 2
fu-G624HKO04I7YJP_3	THOC3; THO complex subunit 3
Contig5009_5	NCBP1, CBP80; nuclear cap-binding protein subunit 1
Contig8670_4	NCBP2, CBP20; nuclear cap-binding protein subunit 2
Contig9437_9	HNRNPM; heterogeneous nuclear ribonucleoprotein M
Contig11653_5	HNRNPM; heterogeneous nuclear ribonucleoprotein M
Contig21393_10	SFRS1_9; splicing factor, arginine/serine-rich 1/9
Contig1274_9	SFRS7; splicing factor, arginine/serine-rich 7
Contig10971_2	FUSIP1; FUS-interacting serine-arginine-rich protein 1
03041 Spliceosome [BR:ko03041]
Translation
03010 Ribosome
Contig7441_25	RP-S1, rpsA; small subunit ribosomal protein S1
fu-GZKSX2B03G01IE_12	RP-S1, rpsA; small subunit ribosomal protein S1
Contig10868_32	RP-S4, rpsD; small subunit ribosomal protein S4
Contig16773_5	RP-S5, rpsE; small subunit ribosomal protein S5
Contig21326_7	RP-S6, rpsF; small subunit ribosomal protein S6
Contig504_12	RP-S11, rpsK; small subunit ribosomal protein S11
Contig3719_8	RP-S12, rpsL; small subunit ribosomal protein S12
Contig19558_4	RP-S15, rpsO; small subunit ribosomal protein S15
Contig6434_3	RP-S16, rpsP; small subunit ribosomal protein S16
Contig19720_10	RP-S16, rpsP; small subunit ribosomal protein S16
Contig21455_4	RP-S19, rpsS; small subunit ribosomal protein S19
Contig6915_21	RP-S2e, RPS2; small subunit ribosomal protein S2e
Contig15674_6	RP-S3e, RPS3; small subunit ribosomal protein S3e
Contig18183_7	RP-S3Ae, RPS3A; small subunit ribosomal protein S3Ae
Contig6496_7	RP-S4e, RPS4; small subunit ribosomal protein S4e
Contig6294_4	RP-S5e, RPS5; small subunit ribosomal protein S5e
Contig8043_9	RP-S8e, RPS8; small subunit ribosomal protein S8e
Contig12105_6	RP-S9e, RPS9; small subunit ribosomal protein S9e
Contig10151_5	RP-S11e, RPS11; small subunit ribosomal protein S11e
Contig13914_6	RP-S12e, RPS12; small subunit ribosomal protein S12e
Contig16019_3	RP-S13e, RPS13; small subunit ribosomal protein S13e
Contig11845_4	RP-S15Ae, RPS15A; small subunit ribosomal protein S15Ae
Contig15838_2	RP-S16e, RPS16; small subunit ribosomal protein S16e
Contig13055_3	RP-S17e, RPS17; small subunit ribosomal protein S17e
Contig21629_4	RP-S18e, RPS18; small subunit ribosomal protein S18e
Contig15701_6	RP-S19e, RPS19; small subunit ribosomal protein S19e
fu-GY9GJ1Z02IYT3B_8	RP-S20e, RPS20; small subunit ribosomal protein S20e
fu-GZKSX2B03GNZGU_5	RP-S21e, RPS21; small subunit ribosomal protein S21e
Contig21654_5	RP-S23e, RPS23; small subunit ribosomal protein S23e
Contig10693_5	RP-S24e, RPS24; small subunit ribosomal protein S24e
Contig5573_5	RP-S25e, RPS25; small subunit ribosomal protein S25e
fu-GZKSX2B03GS5U9_3	RP-S25e, RPS25; small subunit ribosomal protein S25e
Contig10799_4	RP-S26e, RPS26; small subunit ribosomal protein S26e
Contig1663_4	RP-S27e, RPS27; small subunit ribosomal protein S27e
Contig9589_6	RP-S27Ae, RPS27A; small subunit ribosomal protein S27Ae
Contig10802_5	RP-S27Ae, RPS27A; small subunit ribosomal protein S27Ae
Contig21229_4	RP-S27Ae, RPS27A; small subunit ribosomal protein S27Ae
fu-G624HKO04JU7IE_2	RP-S28e, RPS28; small subunit ribosomal protein S28e
Contig12173_3	RP-SAe, RPS0; small subunit ribosomal protein SAe
Contig7030_7	RP-L1, rplA; large subunit ribosomal protein L1
Contig7668_4	RP-L2, rplB; large subunit ribosomal protein L2
Contig20295_6	RP-L2, rplB; large subunit ribosomal protein L2
Contig3556_17	RP-L3, rplC; large subunit ribosomal protein L3
Contig3107_14	RP-L4, rplD; large subunit ribosomal protein L4
Contig6432_26	RP-L5, rplE; large subunit ribosomal protein L5
Contig21331_5	RP-L6, rplF; large subunit ribosomal protein L6
Contig18895_11	RP-L9, rplI; large subunit ribosomal protein L9
Contig19893_5	RP-L10, rplJ; large subunit ribosomal protein L10
Contig19927_15	RP-L11, rplK; large subunit ribosomal protein L11
Contig11706_13	RP-L13, rplM; large subunit ribosomal protein L13
Contig15162_7	RP-L13, rplM; large subunit ribosomal protein L13
Contig15508_5	RP-L15, rplO; large subunit ribosomal protein L15
Contig16498_3	RP-L16, rplP; large subunit ribosomal protein L16
Contig21261_9	RP-L17, rplQ; large subunit ribosomal protein L17
Contig307_4	RP-L18, rplR; large subunit ribosomal protein L18
fu-G624HKO04IWWG9_1	RP-L20, rplT; large subunit ribosomal protein L20
Contig18590_7	RP-L21, rplU; large subunit ribosomal protein L21
Contig9777_4	RP-L22, rplV; large subunit ribosomal protein L22
Contig15335_6	RP-L24, rplX; large subunit ribosomal protein L24
Contig14822_4	RP-L27, rpmA; large subunit ribosomal protein L27
Contig19318_4	RP-L28, rpmB; large subunit ribosomal protein L28
Contig9317_10	RP-L4e, RPL4; large subunit ribosomal protein L4e
fu-G624HKO04H7RVQ_9	RP-L5e, RPL5; large subunit ribosomal protein L5e
[truncated: 2,150 more rows]
