# Supplementary material for: Transcriptome analysis reveals unique C4-like photosynthesis and oil body formation in an arachidonic acid-rich microalga Myrmecia incisa Reisigl H4301
Source: BMC Genomics. 2013 Jun 13;14:396. doi: 10.1186/1471-2164-14-396 (PMC3686703; doi:10.1186/1471-2164-14-396)
Supplement: Additional file 2 — Unique sequences involved in carbon concentrating mechanisms, lipid metabolism and carotenoid biosynthesis in M. incisa H4301. Abbreviations are listed as follows: cTP, chloroplast transit peptide; mTP, mitochondrial targeting peptide score; SP, signal peptide; RC, reliability class (1 = strong, 5 = poor prediction). [file 1471-2164-14-396-S2.xls]

## Sheet: Detailed information
Additional file 2 Unique sequences involved in carbon concentrating mechanisms, lipid metabolism and carotenoid biosynthesis in M. incisa H4301
Enzymes	Abbreviations	Unique sequence ID	best BLAST hit				prediction of subcellular localization
			GenBank accession number	% identity	gene	organism	cTP	mTP	SP	other	RC	assigned location
Carbon Concentrating Mechanism
phosphoenolpyruvate carboxylase	PEPC	Contig 12254	EIE23489	68	putative phosphoenolpyruvate carboxylase	Coccomyxa subellipsoidea C-169	NA*	NA	NA	NA	NA	NA
		Contig 18084	EIE23489	60	putative phosphoenolpyruvate carboxylase	Coccomyxa subellipsoidea C-169	NA	NA	NA	NA	NA	NA
		Contig 22040	EIE27459	71	PEPCase 1	Coccomyxa subellipsoidea C-169	0.045	0.096	0.051	0.933	1	cytosol
phosphoenolpyruvate carboxykinase	PPCK	Contig 3611	BAE80227	44	phosphoenolpyruvate carboxylase kinase	Oryza sativa Japonica Group	NA	NA	NA	NA	NA	NA
		Contig 14429	XP_001694963	70	phosphoenolpyruvate carboxykinase	Chlamydomonas reinhardtii	0.078	0.087	0.023	0.957	1	cytosol
		Contig 16861	XP_002954405	71	phosphoenolpyruvate carboxykinase	Volvox carteri f. nagariensis	0.482	0.734	0.039	0.008	4	mitochondria
		fu-G624HKO04I433N	CCA60857	83	phosphoenolpyruvate carboxykinase	Alloteropsis angusta	NA	NA	NA	NA	NA	NA
		fu-G624HKO04IM1F8	XP_002959674	69	phosphoenolpyruvate carboxykinase	Volvox carteri f. nagariensis	NA	NA	NA	NA	NA	NA
		fu-G624HKO04JP7FI	XP_002679452	52	phosphoenolpyruvate carboxykinase	Naegleria gruberi	NA	NA	NA	NA	NA	NA
		fu-GY9GJ1Z02HFJQM	BAL45420	60	phosphoenolpyruvate carboxykinase	Mitella japonica	NA	NA	NA	NA	NA	NA
NADP-dependent malate dehydrogenase	NADP-MDH	Contig 2675	EIE24000	76	malate dehydrogenase	Coccomyxa subellipsoidea C-169	0.895	0.431	0.007	0.027	3	chloroplast
		Contig 11896	EJZ30980	52	malate dehydrogenase	Bradyrhizobium sp. CCGE-LA001	0.137	0.089	0.054	0.881	2	cytosol
NAD-dependent malate dehydrogenase	NAD-MDH	Contig 9510	EIE25121	76	malate dehydrogenase	Coccomyxa subellipsoidea C-169	0.017	0.863	0.072	0.033	2	mitochondria
		Contig 10960	EIE24005	82	malate dehydrogenase	Coccomyxa subellipsoidea C-169	NA	NA	NA	NA	NA	NA
		Contig 20046	EFN52647	79	malate dehydrogenase, cytoplasmic	Chlorella variabilis	0.026	0.168	0.387	0.266	5	secretory pathway
		Contig 21226	EIE20588	70	mitochondrial malate dehydrogenase	Coccomyxa subellipsoidea C-169	0.107	0.162	0.037	0.78	2	cytosol
NADP-dependent malic enzyme	NADP-ME	Contig 2155	ZP_08273919	67	NADP-dependent malic enzyme	Oxalobacteraceae bacterium IMCC9480	NA	NA	NA	NA	NA	NA
		Contig 18060	Q6TU48	48	NADP-dependent malic enzyme	Dictyostelium discoideum AX4	NA	NA	NA	NA	NA	NA
		fu-G624HKO04IDLJ5	XP_003546557	52	NADP-dependent malic enzyme, chloroplastic-like	Glycine max	NA	NA	NA	NA	NA	chloroplast
NAD-dependent malic enzyme	NAD-ME	Contig 17589	XP_001696240	65	NAD malic enzyme	Chlamydomonas reinhardtii	NA	NA	NA	NA	NA	NA
aspartate aminotransferase	AAT	Contig 4158	XP_001696609	62	aspartate aminotransferase	Chlamydomonas reinhardtii	0.023	0.958	0.035	0.032	1	mitochondria
		Contig 6042	BAD93907	70	aspartate aminotransferase	Arabidopsis thaliana	NA	NA	NA	NA	NA	NA
		Contig 10692	EIE19368	58	aspartate aminotransferase	Coccomyxa subellipsoidea C-169	NA	NA	NA	NA	NA	NA
		Contig 11375	EIE18335	78	aspartate aminotransferase	Coccomyxa subellipsoidea C-169	NA	NA	NA	NA	NA	NA
		Contig 12386	EIE19368	70	aspartate aminotransferase	Coccomyxa subellipsoidea C-169	0.223	0.329	0.027	0.457	5	cytosol
		Contig 14217	XP_002948580	54	aspartate aminotransferase	Volvox carteri f. nagariensis	NA	NA	NA	NA	NA	NA
		Contig 14700	BAB63467	52	putative aspartate aminotransferase	Oryza sativa Japonica Group	NA	NA	NA	NA	NA	NA
		fu-G624HKO04JLYWM	XP_002948580	55	aspartate aminotransferase	Volvox carteri f. nagariensis	NA	NA	NA	NA	NA	NA
aspartate-glutamate carrier		Contig 6261	BAC84529	53	mitochondrial aspartate-glutamate carrier protein-like	Oryza sativa Japonica	NA	NA	NA	NA	NA	NA
pyruvate kinase	PK	Contig 5962	EIE24015	83	pyruvate kinase	Coccomyxa subellipsoidea C-169	0.165	0.067	0.037	0.647	3	cytosol
		Contig 9082	EIE20785	82	pyruvate kinase	Coccomyxa subellipsoidea C-169	0.733	0.102	0.034	0.233	3	chloroplast
		Contig 11766	AAV65392	66	plastid pyruvate kinase	Prototheca wickerhamii	NA	NA	NA	NA	NA	chloroplast
		Contig 19266	XP_001695439	55	pyruvate kinase	Chlamydomonas reinhardtii	0.577	0.129	0.022	0.377	4	chloroplast
		Contig 21763	EIE23527	53	pyruvate kinase	Coccomyxa subellipsoidea C-169	0.054	0.203	0.063	0.739	3	cytosol
		Contig 22609	EIE23527	66	pyruvate kinase	Coccomyxa subellipsoidea C-169	0.292	0.107	0.068	0.368	5	cytosol
		fu-GY9GJ1Z02FTWK4	XP_001695439	53	pyruvate kinase	Chlamydomonas reinhardtii	0.043	0.678	0.025	0.234	3	mitochondria
		fu-G624HKO04J2T8P	EIE23527	66	pyruvate kinase	Coccomyxa subellipsoidea C-169	NA	NA	NA	NA	NA	NA
		fu-G624HKO04H5NLO	XP_002503288	45	pyruvate kinase	Micromonas sp. RCC299	NA	NA	NA	NA	NA	NA
		fu-GY9GJ1Z02IB3WQ	XP_002503288	51	pyruvate kinase	Micromonas sp. RCC299	NA	NA	NA	NA	NA	NA
pyruvate orthophosphate dikinase	PPDK	Contig 12165	YP_001755475	96	pyruvate phosphate dikinase	Methylobacterium radiotolerans JCM 2831	NA	NA	NA	NA	NA	NA
phosphoenolpyruvate/phosphate translocator		Contig 11506	XP_003577954	74	phosphoenolpyruvate/phosphate translocator 1, chloroplastic-like	Brachypodium distachyon	NA	NA	NA	NA	NA	NA
		Contig 14191	EIE22024	52	plastidic phosphate translocator-like protein	Coccomyxa subellipsoidea C-169	NA	NA	NA	NA	NA	chloroplast
phosphoenolpyruvate/phosphate antiporter		Contig 261	XP_003084267	37	Glucose-6-phosphate/phosphate and phosphoenolpyruvate/phosphate antiporter	Ostreococcus tauri	0.878	0.056	0.008	0.054	1	chloroplast
α-carbonic anhydrase	α-CA	Contig 17158	AAB65498	45	carbonic anhydrase, alpha type	Chlamydomonas reinhardtii	0.863	0.512	0	0.016	4	chloroplast
β-carbonic anhydrase	β-CA	Contig 5571	AAU93942	65	beta-carbonic anhydrase	Helicosporidium sp. ex Simulium jonesi	NA	NA	NA	NA	NA	NA
		Contig 12937	AAU93942	53	beta-carbonic anhydrase	Helicosporidium sp. ex Simulium jonesi	NA	NA	NA	NA	NA	NA
		Contig 16787	EIE18146	41	carbonic anhydrase	Coccomyxa subellipsoidea C-169	0.133	0.167	0.095	0.886	2	cytosol
γ-carbonic anhydrase	γ-CA	Contig 1099	NP_564091	58	gamma carbonic anhydrase 1	Arabidopsis thaliana	0.155	0.493	0.005	0.274	4	mitochondria
Fatty Acid de novo biosynthesis
pyruvate dehydrogenase/decarboxylase	PDH	Contig 2562	XP_002520198	78	pyruvate dehydrogenase, putative	Ricinus communis	NA	NA	NA	NA	NA	NA
		Contig 11503	EIE26851	79	pyruvate dehydrogenase	Coccomyxa subellipsoidea C-169	0.15	0.889	0.028	0.023	2	mitochondria
		Contig 13932	ZP_06307791	76	pyruvate dehydrogenase E1 beta subunit	Cylindrospermopsis raciborskii CS-505	NA	NA	NA	NA	NA	NA
		Contig 15653	EIE23189	65	putative pyruvate dehydrogenase e1 alpha subunit	Coccomyxa subellipsoidea C-169	0.004	0.967	0.093	0.079	1	mitochondria
acetyl-CoA hydrolase	ACH	Contig 9903	XP_002274516	49	acyl-coenzyme A thioesterase 9, mitochondrial	Vitis vinifera	NA	NA	NA	NA	NA	NA
		fu-GZKSX2B03HICC7	EFW44986	56	acyl-CoA thioesterase 11	Capsaspora owczarzaki ATCC 30864	NA	NA	NA	NA	NA	NA
acetyl-CoA synthase	ACS	Contig 5642	EIE24449	82	acetyl CoA synthetase	Coccomyxa subellipsoidea C-169	NA	NA	NA	NA	NA	NA
		Contig 9650	EIE24449	69	acetyl CoA synthetase	Coccomyxa subellipsoidea C-169	NA	NA	NA	NA	NA	NA
		Contig 10525	EIE24449	51	acetyl CoA synthetase	Coccomyxa subellipsoidea C-169	0.105	0.276	0.068	0.749	3	cytosol
		Contig 11295	EGD79744	47	acetyl-coenzyme A synthetase	Salpingoeca sp. ATCC 50818	NA	NA	NA	NA	NA	NA
		Contig 14058	XP_001700210	76	acetyl CoA synthetase	Chlamydomonas reinhardtii	NA	NA	NA	NA	NA	NA
		Contig 20069	XP_002278518	54	acetyl-coenzyme A synthetase, cytoplasmic	Vitis vinifera	0.523	0.109	0.009	0.42	5	chloroplast
acetyl-CoA carboxylase	ACC	Contig 8794	ACD46677	48	plastid acetyl-CoA carboxylase	Triticum urartu	NA	NA	NA	NA	NA	NA
		fu-GZKSX2B03FOQD5	XP_003638794	38	Acetyl-CoA carboxylase	Medicago truncatula	NA	NA	NA	NA	NA	NA
		fu-GY9GJ1Z02IT9O1	ADP00667	71	plastid acetyl-CoA carboxylase	Festuca valesiaca	NA	NA	NA	NA	NA	NA
		fu-GZKSX2B03GZMUG	ZP_10760794	100	acetyl-CoA carboxylase, carboxyl transferase,alpha subunit	Pseudomonas pseudoalcaligenes CECT 5344	NA	NA	NA	NA	NA	NA
malonyl-CoA:ACP transacylase	MAT	Contig16036	EIE26790	54	putative malonyl-CoA:Acyl carrier protein transacylase	Coccomyxa subellipsoidea C-169	0.536	0.207	0.006	0.196	4	chloroplast
3-hydroxyacyl-ACP dehydratase	HAD	Contig 3125	AAV65356	58	plastid beta-hydroxyacyl-[acyl-carrier protein] dehydratase	Prototheca wickerhamii	0.869	0.23	0.005	0.035	2	chloroplast
enoyl-ACP reductase	EAR	Contig 21409	ABH11005	79	enoyl-ACP reductase	Polytomella parva	0.921	0.089	0.018	0.016	1	chloroplast
3-ketoacyl-ACP synthese I	KAS I	Contig 21492	NP_001032018	47	3-oxoacyl-[acyl-carrier-protein] synthase I	Arabidopsis thaliana	0.732	0.054	0.008	0.148	3	chloroplast
3-ketoacyl-ACP synthese II	KAS II	Contig 9329	EIE18415	63	3-ketoacyl-ACP-synthase	Coccomyxa subellipsoidea C-169	NA	NA	NA	NA	NA	NA
		fu-GZKSX2B03GWZ87	EIE18415	80	3-ketoacyl-ACP-synthase	Coccomyxa subellipsoidea C-169	NA	NA	NA	NA	NA	NA
		fu-G624HKO04JNCV0	XP_002528950	69	3-oxoacyl-[acyl-carrier-protein] synthase, putative	Ricinus communis	NA	NA	NA	NA	NA	NA
3-ketoacyl-ACP synthese III	KAS III	Contig 10700	EIE18319	74	beta-ketoacyl-acyl carrier protein synthase III	Coccomyxa subellipsoidea C-169	0.494	0.305	0.006	0.05	5	chloroplast
stearoyl-ACP desaturase	SAD	Contig 18394	EIE22226	65	plastid acyl-ACP desaturase	Coccomyxa subellipsoidea C-169	0.286	0.143	0.004	0.308	5	chloroplast
Biosynthesis of polyunsaturated fatty acids
monogalactosyldiacylglycerol synthase	MGDG synthase	Contig 8539	Q9SM44	47	Monogalactosyldiacylglycerol synthase, chloroplastic
fatty acid thioesterase	FAT	Contig2825	EIE22184	61	palmitoyl protein thioesterase	Coccomyxa subellipsoidea C-169	0.003	0.418	0.536	0.061	5	secretory pathway
		Contig3035	EIE27817	72	acyl-ACP thioesterase, partial	Coccomyxa subellipsoidea C-169	0.01	0.203	0.136	0.138	5	mitochondria
Δ12 desaturase	Δ12D	Contig 10051	EIE24232	75	chloroplast ω6 desaturase	Coccomyxa subellipsoidea C-169	0.907	0.583	0.001	0.014	4	chloroplast
		Contig 12796	AEU04701	100	fatty acid delta-12-desaturase	Parietochloris incisa	0.049	0.458	0.029	0.645	5	cytosol
Δ6 desaturase	Δ6D	Contig 11682	AEU04700	100	fatty acid delta-6-desaturase	Parietochloris incisa	0.066	0.753	0.006	0.161	3	mitochondria
Δ5 desaturase	Δ5D	Contig 4609	ADB81956	99	delta 5 desaturase	Parietochloris incisa	0.308	0.161	0.136	0.459	5	cytosol
		Contig 5063	CAQ30478	33	Acyl-CoA dependent delta5-desaturase	Mantoniella squamata	NA	NA	NA	NA	NA	NA
		Contig 15545	ADB81956	66	delta 5 desaturase	Parietochloris incisa
		fu-GY9GJ1Z02I3XZG	ADB81956	41	delta 5 desaturase	Parietochloris incisa	NA	NA	NA	NA	NA	NA
Δ6 elongase	Δ6E	Contig 12784	ACO71191	100	delta 6 elongase	Parietochloris incisa	0.008	0.088	0.173	0.729	3	cytosol
monogalactosyldiacylglycerol-specific palmitate Δ7 desaturase	MGDG-Δ7D	Contig 353	XP_002955233	73	MGDG specific palmitate delta-7 desaturase	Volvox carteri f. nagariensis	0.972	0.056	0.006	0.017	1	chloroplast
Δ15 desaturase	Δ15D	Contig 21787	ACD03846	99	omega-3 fatty acid desaturase	Parietochloris incisa	0.607	0.5	0.009	0.064	5	chloroplast
Biosynthesis of triacylglycerol and formation of oil body
glycerol 3-phosphate acyltransferase	GPAT	Contig 9423	EIE18809	61	glycerol-3-phosphate O-acyltransferase	Coccomyxa subellipsoidea C-169	0.874	0.367	0.001	0.015	3	chloroplast
1-acyl-sn-glycerol-3-phosphate acyltransferase	LPAAT	Contig 15340	ACB30546	61	putative lysophosphatidic acid acyltransferase	Ricinus communis	NA	NA	NA	NA	NA	NA
phosphatidic acid phosphatase	PAP	Contig 7677	NP_001078308	31	Phosphatidic acid phosphatase (PAP2) family protein	Arabidopsis thaliana	NA	NA	NA	NA	NA	NA
		fu-GZKSX2B03F1DH5	XP_002507531	55	phosphatidic acid phosphatase-related protein	Micromonas sp. RCC299	NA	NA	NA	NA	NA	NA
diacylglycerol acyltransferase	DGAT	Contig 8596	ABV91586	34	diacylglycerol acyltransferase	Zea mays	0.042	0.43	0.002	0.506	5	cytosol
		Contig 7251	XP_003082286	34	diacylglycerol acyltransferase, putative	Ostreococcus tauri	NA	NA	NA	NA	NA	NA
		fu-G624HKO04JO9X9	CAC69884	46	diacylglycerol acyltransferase I	Rattus norvegicus	NA	NA	NA	NA	NA	NA
		fu-G624HKO04JT9FD	NP_001237684	63	diacylglycerolacyltransferase-1b	Glycine max	NA	NA	NA	NA	NA	NA
		fu-G624HKO04JLU07	XP_001939093	50	diacylglycerol O-acyltransferase 2A	Pyrenophora tritici-repentis Pt-1C-BFP	NA	NA	NA	NA	NA	NA
phospholipid:diacylglycerol acyltransferase	PDAT	Contig 7311	AFB73928	55	phospholipid:diacylglycerol transferase	Chlamydomonas reinhardtii	NA	NA	NA	NA	NA	NA
		Contig 7384	AFR94417	51	phospholipid:diacylglycerol acyltransferase	Cryptococcus neoformans	NA	NA	NA	NA	NA	NA
		Contig 8397	AFB73928	45	phospholipid:diacylglycerol transferase	Chlamydomonas reinhardtii	NA	NA	NA	NA	NA	NA
caleosin		Contig 2351	EIE19761	50	Caleosin-domain-containing protein	Coccomyxa subellipsoidea C-169	0.245	0.077	0.105	0.879	2	cytosol
		Contig 5451	EIE19761	45	Caleosin-domain-containing protein	Coccomyxa subellipsoidea C-169	NA	NA	NA	NA	NA	NA
oil globule associated protein		Contig 15224	ADN95182	30	oil globule associated protein	Haematococcus pluvialis	0.037	0.483	0.084	0.561	5	cytosol
		Contig 21779	ADN95182	24	oil globule associated protein	Haematococcus pluvialis	0.056	0.855	0.027	0.347	3	mitochondria
Degradation of TAG
triacylglycerol lipase	TAL	Contig 2354	XP_001693105	61	triacylglycerol lipase-like protein	Chlamydomonas reinhardtii	NA	NA	NA	NA	NA	NA
		Contig 3958	EGG20270	30	Triacylglycerol lipase-like protein triacylglycerol lipase	Dictyostelium fasciculatum	0.091	0.127	0.456	0.739	4	cytosol
		Contig 4040	XP_002532378	35	triacylglycerol lipase, putative	Ricinus communis	NA	NA	NA	NA	NA	NA
		Contig 5940	NP_196024	49	triacylglycerol lipase SDP1	Arabidopsis thaliana	NA	NA	NA	NA	NA	NA
		Contig 12981	NP_193091	64	triacylglycerol lipase	Arabidopsis thaliana	NA	NA	NA	NA	NA	NA
		Contig 13357	NP_849772	32	triacylglycerol lipase-like 1 protein	Arabidopsis thaliana	NA	NA	NA	NA	NA	NA
		Contig 16993	NP_973975	31	triacylglycerol lipase-like 1 protein	Arabidopsis thaliana	NA	NA	NA	NA	NA	NA
		Contig 19242	XP_001693105	39	triacylglycerol lipase-like protein	Chlamydomonas reinhardtii	0.899	0.351	0.003	0.015	3	chloroplast
		fu-G624HKO04H8U03	XP_001702379	57	triacylglycerol lipase	Chlamydomonas reinhardtii	NA	NA	NA	NA	NA	NA
diacylglycerol lipase	DAL	Contig 2551	XP_003704978	33	sn1-specific diacylglycerol lipase alpha-like	Megachile rotundata	0.008	0.947	0.003	0.473	3	mitochondria
		fu-G624HKO04IE4CZ	XP_002197376	43	diacylglycerol lipase, beta	Taeniopygia guttata	NA	NA	NA	NA	NA	NA
Biosynthesis of carotenoids
1-deoxy-D-xylulose 5-phosphate synthase	DXS	Contig 9123	EIE22369	71	1-deoxy-D-xylulose 5-phosphate synthase	Coccomyxa subellipsoidea C-169	0.958	0.049	0.005	0.033	1	chloroplast
1-deoxy-D-xylulose 5-phosphate reductoisomerase	DXR	Contig 187	EIE23728	69	1-deoxy-D-xylulose 5-phosphate reductoisomerase	Coccomyxa subellipsoidea C-169	0.652	0.512	0.023	0.014	5	chloroplast
4-(cytidine 5'-diphospho)-2-C-methyl-D-erythritol kinase	CMK	Contig 20181	EIE24510	67	4-diphosphocytidyl-2-C-methyl-D-erythritol kinase	Coccomyxa subellipsoidea C-169	NA	NA	NA	NA	NA	NA
2-C-methyl-D-erythritol 2,4-cyclodiphosphate synthase	MCS	Contig 4526	XP_001698942	55	4-diphosphocytidyl-2C-methyl-D-erythritol synthase	Chlamydomonas reinhardtii	0.868	0.151	0.003	0.051	2	chloroplast
		fu-G624HKO04I0YLU	XP_001698942	76	4-diphosphocytidyl-2C-methyl-D-erythritol synthase	Chlamydomonas reinhardtii	NA	NA	NA	NA	NA	NA
1-hydroxy-2-methyl-2-(E)-butenyl 4-diphosphate synthase	HDS	Contig 4727	EIE25681	92	putative chloroplast 1-hydroxy-2-methyl-2-(E)-butenyl-4-diphosphate synthase precursor	Coccomyxa subellipsoidea C-169	NA	NA	NA	NA	NA	NA
		Contig 17925	EIE25681	75	putative chloroplast 1-hydroxy-2-methyl-2-(E)-butenyl-4-diphosphate synthase precursor	Coccomyxa subellipsoidea C-169	0.709	0.635	0.004	0.009	5	chloroplast
isopentenyl diphosphate isomerase	IPPi	Contig 17275	XP_003063615	57	isopentenyl-diphosphate delta-isomerase I	Micromonas pusilla CCMP1545	NA	NA	NA	NA	NA	NA
geranyl diphosphate synthase	GPPS	fu-G624HKO04JMALP	ACC77966	46	geranyl pyrophosphate synthase	Catharanthus roseus	NA	NA	NA	NA	NA	NA
		fu-GY9GJ1Z02I6M4R	XP_001691069	65	geranyl diphosphate synthase	Chlamydomonas reinhardtii	NA	NA	NA	NA	NA	NA
farnesyl diphosphate synthase	FPPS	Contig 14153	EIE24506	70	farnesyl diphosphate synthase	Coccomyxa subellipsoidea C-169	NA	NA	NA	NA	NA	NA
		Contig 21606	EIE24506	56	farnesyl diphosphate synthase	Coccomyxa subellipsoidea C-169	NA	NA	NA	NA	NA	NA
geranyl-geranyl diphosphate synthase	GGPPS	Contig 22179	XP_001703169.1	77	geranylgeranyl diphosphate synthase	Chlamydomonas reinhardtii	0.555	0.519	0.01	0.082	5	chloroplast
phytoene synthase	PSY	Contig 19695	CBW37867	62	chloroplast phytoene synthase precursor	Mychonastes zofingiensis	0.935	0.041	0.004	0.172	2	chloroplast
phytoene desaturase	PDS	Contig 11816	AAL80005	73	phytoene desaturase	Sandersonia aurantiaca	NA	NA	NA	NA	NA	NA
		Contig 14997	ABH09129	51	phytoene desaturase	Dunaliella salina	0.929	0.137	0.01	0.018	2	chloroplast
ζ-carotene desaturase	ZDS	Contig 5098	EIE25948	83	zeta-carotene desaturase	Coccomyxa subellipsoidea C-169	NA	NA	NA	NA	NA	NA
		fu-GY9GJ1Z02F1KDL	ADR82201	89	zeta-carotene desaturase	Auxenochlorella protothecoides	NA	NA	NA	NA	NA	NA
carotenoid isomerase	CRTISO	Contig 13648	EIE25844	80	carotenoid isomerase	Coccomyxa subellipsoidea C-169	NA	NA	NA	NA	NA	NA
lycopene β-cyclase	b-CYC	Contig 20209	CBH31263	65	chloroplast lycopene beta cyclase precursor	Mychonastes zofingiensis	NA	NA	NA	NA	NA	NA
lycopene ε-cyclase	ε-CYC	Contig 16708	CCG06343	50	chloroplast lycopene epsilon cyclase precursor	Mychonastes zofingiensis	NA	NA	NA	NA	NA	NA
		fu-GY9GJ1Z02IJ1N6	EIE23743	68	lycopene cyclase family	Coccomyxa subellipsoidea C-169	NA	NA	NA	NA	NA	NA
β-carotene hydroxylase	BCH	Contig14344	ABS50237	73	beta-carotene hydroxylase	Mychonastes zofingiensis	NA	NA	NA	NA	NA	NA
zeaxanthin epoxidase	ZEP	Contig 1065	XP_001701701	71	zeaxanthin epoxidase	Chlamydomonas reinhardtii	0.796	0.267	0.002	0.064	3	chloroplast
violaxanthin de-epoxidase	VDE	Contig 13380	EIE23027	72	VDE-domain-containing protein, partial	Coccomyxa subellipsoidea C-169	NA	NA	NA	NA	NA	NA
*: NA presents subcellular localization is not available due to the lack of complete N-terminal amino acid sequences
